# Supplementary material for: The CEBPB+ glioblastoma subcluster specifically drives the formation of M2 tumor-associated macrophages to promote malignancy growth
Source: Theranostics. 2024 Jul 2;14(10):4107–26. doi: 10.7150/thno.93473 (PMC11234274; doi:10.7150/thno.93473)
Supplement: Supplementary file 2 — Supplementary table 2. [file thnov14p4107s2.xlsx]

## Sheet: Table S2
	p_val	avg_log2FC	pct.1	pct.2	p_val_adj	gene	cluster
SEC61G	2.49e-187	2.13933	1	0.971	5.45e-183	SEC61G	1
TNFRSF12A	1.28e-109	1.70439	0.904	0.602	2.8e-105	TNFRSF12A	1
AKAP12	6.5e-49	1.58222	0.835	0.609	1.42e-44	AKAP12	1
FABP5	1.11e-123	1.5261	0.956	0.626	2.42e-119	FABP5	1
DLK1	2.32e-199	1.51488	0.849	0.23	5.07e-195	DLK1	1
FXYD5	1.52e-139	1.49595	0.809	0.355	3.33e-135	FXYD5	1
LGALS3	1.07e-85	1.47942	0.975	0.758	2.33e-81	LGALS3	1
PGK1	3.17e-101	1.41628	0.996	0.962	6.94e-97	PGK1	1
NDRG1	4.16e-64	1.40066	0.807	0.524	9.09e-60	NDRG1	1
MT1X	6.49e-42	1.35201	0.914	0.769	1.42e-37	MT1X	1
SMS	1.59e-123	1.34031	0.953	0.676	3.48e-119	SMS	1
TMSB4X	2.76e-116	1.28292	1	1	6.03e-112	TMSB4X	1
HOPX	9.98e-115	1.26314	0.977	0.562	2.18e-110	HOPX	1
UPP1	1.51e-76	1.25597	0.772	0.412	3.3e-72	UPP1	1
GAP43	1.65e-98	1.24997	0.972	0.828	3.6e-94	GAP43	1
FXYD7	1.22e-144	1.24848	0.75	0.252	2.66e-140	FXYD7	1
EGLN3	4.95e-42	1.22954	0.501	0.25	1.08e-37	EGLN3	1
F3	2.15e-106	1.22857	0.937	0.591	4.71e-102	F3	1
AGT	2.99e-83	1.16908	0.968	0.787	6.54e-79	AGT	1
RCAN1	1.56e-70	1.15098	0.942	0.786	3.41e-66	RCAN1	1
VEGFA	7.09e-66	1.14661	0.918	0.75	1.55e-61	VEGFA	1
GATM	1.7e-82	1.12871	0.93	0.71	3.72e-78	GATM	1
IGFBP3	7e-108	1.11444	0.8	0.342	1.53e-103	IGFBP3	1
TIMP1	9.06e-95	1.10741	0.993	0.852	1.98e-90	TIMP1	1
MT3	8.28e-61	1.07503	0.995	0.873	1.81e-56	MT3	1
SLC2A1	2.34e-48	1.06165	0.76	0.521	5.13e-44	SLC2A1	1
PDLIM4	1.25e-140	1.05843	0.904	0.411	2.73e-136	PDLIM4	1
VTRNA1-3	1.43e-51	1.04779	0.727	0.46	3.12e-47	VTRNA1-3	1
SCG2	2.1e-86	1.04434	0.863	0.489	4.58e-82	SCG2	1
AP1S2	3.49e-96	1.04148	0.909	0.642	7.63e-92	AP1S2	1
CYB5D2	0.00262999	1.04041	0.623	0.682	1	CYB5D2	1
CHPF	9.02e-94	1.0397	0.912	0.601	1.97e-89	CHPF	1
ALDOA	8.22e-93	1.0234	1	0.997	1.8e-88	ALDOA	1
C16orf45	1.09e-56	1.01756	0.888	0.739	2.38e-52	C16orf45	1
BNIP3	8.49e-44	1.00844	0.883	0.733	1.86e-39	BNIP3	1
LAMP2	1.83e-77	0.989091	0.975	0.898	4e-73	LAMP2	1
NEK6	1.02e-98	0.988044	0.907	0.558	2.23e-94	NEK6	1
FABP7	1.12e-58	0.971503	0.982	0.847	2.45e-54	FABP7	1
IGFBP2	2.15e-64	0.966186	0.953	0.728	4.7e-60	IGFBP2	1
PHLDA2	3.88e-129	0.956286	0.641	0.188	8.48e-125	PHLDA2	1
SCD	8.63e-39	0.932249	0.909	0.783	1.89e-34	SCD	1
CITED1	3.4e-83	0.923765	0.779	0.403	7.44e-79	CITED1	1
ADM	2.57e-55	0.914229	0.646	0.341	5.62e-51	ADM	1
RGS6	7.38e-137	0.910066	0.709	0.218	1.61e-132	RGS6	1
SQSTM1	1.11e-40	0.900608	0.949	0.891	2.43e-36	SQSTM1	1
NDUFA4L2	2.99e-34	0.89237	0.361	0.154	6.55e-30	NDUFA4L2	1
PON2	1.22e-67	0.879312	0.989	0.911	2.68e-63	PON2	1
DIRAS3	5.57e-80	0.866544	0.688	0.322	1.22e-75	DIRAS3	1
ENO1	6.04e-62	0.850331	0.998	0.983	1.32e-57	ENO1	1
LOC100129034	1.25e-74	0.84622	0.862	0.569	2.72e-70	LOC100129034	1
TNC	2.08e-66	0.841372	0.918	0.699	4.55e-62	TNC	1
PRDX4	3.98e-74	0.837078	0.986	0.874	8.71e-70	PRDX4	1
KCNE4	3.56e-129	0.836918	0.769	0.28	7.79e-125	KCNE4	1
HLA-A	1.19e-66	0.833707	0.998	0.965	2.61e-62	HLA-A	1
ANXA5	3.13e-73	0.805092	0.998	0.966	6.86e-69	ANXA5	1
SLC3A2	1.24e-38	0.796768	0.981	0.915	2.72e-34	SLC3A2	1
HILPDA	5.15e-11	0.785031	0.687	0.554	1.13e-06	HILPDA	1
PLEKHA4	2.57e-43	0.777605	0.862	0.643	5.61e-39	PLEKHA4	1
ZYX	2.67e-63	0.774058	0.94	0.773	5.84e-59	ZYX	1
ATP6AP2	8.05e-67	0.769112	0.986	0.912	1.76e-62	ATP6AP2	1
TCEAL9	6.55e-53	0.758384	0.984	0.944	1.43e-48	TCEAL9	1
HSPA5	1.29e-40	0.755494	0.981	0.943	2.82e-36	HSPA5	1
HOTAIRM1	8.59e-53	0.745746	0.767	0.51	1.88e-48	HOTAIRM1	1
CD9	1.25e-41	0.741381	0.995	0.982	2.73e-37	CD9	1
S100A16	1.59e-44	0.740796	0.951	0.837	3.48e-40	S100A16	1
NRN1	2.61e-44	0.740221	0.758	0.507	5.72e-40	NRN1	1
RNF180	1.69e-70	0.726459	0.834	0.486	3.7e-66	RNF180	1
TFRC	1.19e-38	0.723242	0.818	0.633	2.61e-34	TFRC	1
HLA-C	4.61e-66	0.719508	0.995	0.935	1.01e-61	HLA-C	1
MRC2	1.59e-52	0.716987	0.848	0.591	3.48e-48	MRC2	1
KLHL4	5.66e-83	0.716679	0.786	0.382	1.24e-78	KLHL4	1
PIN4P1	1.22e-63	0.713768	0.722	0.383	2.66e-59	PIN4P1	1
CAV1	2.56e-50	0.712502	0.59	0.287	5.6e-46	CAV1	1
LDHA	1.33e-36	0.712434	0.986	0.92	2.92e-32	LDHA	1
NES	1.93e-33	0.704776	0.953	0.82	4.21e-29	NES	1
EPAS1	1.45e-30	0.700703	0.601	0.374	3.16e-26	EPAS1	1
EGFR	3.94e-81	0.699763	0.946	0.509	8.63e-77	EGFR	1
BCAT1	7.28e-78	0.69778	0.884	0.526	1.59e-73	BCAT1	1
NNMT	2.04e-73	0.697463	0.729	0.344	4.46e-69	NNMT	1
TMSB10	2.43e-58	0.693684	1	0.999	5.32e-54	TMSB10	1
FTL	2.94e-43	0.689811	1	1	6.42e-39	FTL	1
SNHG9	5.25e-48	0.689798	0.989	0.916	1.15e-43	SNHG9	1
PDPN	8.01e-55	0.684673	0.953	0.695	1.75e-50	PDPN	1
MAP1LC3B	2.03e-42	0.683937	0.935	0.849	4.44e-38	MAP1LC3B	1
PTN	1.33e-46	0.683208	1	0.995	2.92e-42	PTN	1
VMP1	1.42e-40	0.682356	0.921	0.804	3.1e-36	VMP1	1
CPNE8	4.05e-130	0.681847	0.634	0.169	8.85e-126	CPNE8	1
GPM6B	4.21e-52	0.680019	0.996	0.992	9.22e-48	GPM6B	1
IDS	9.41e-60	0.67915	0.932	0.784	2.06e-55	IDS	1
CD63	6.81e-66	0.676115	1	0.989	1.49e-61	CD63	1
VIM	1.77e-59	0.669914	1	0.919	3.86e-55	VIM	1
NDUFA1	2.51e-62	0.667384	0.998	0.993	5.5e-58	NDUFA1	1
CYTOR	1.67e-59	0.66663	0.769	0.471	3.65e-55	CYTOR	1
SLC6A8	2.74e-45	0.664764	0.729	0.471	5.99e-41	SLC6A8	1
FLNA	1.02e-51	0.664228	0.891	0.686	2.24e-47	FLNA	1
SOCS2	3.79e-86	0.662995	0.839	0.407	8.29e-82	SOCS2	1
NEAT1	1.54e-32	0.659553	0.989	0.954	3.37e-28	NEAT1	1
VWA1	1.29e-63	0.64666	0.676	0.361	2.83e-59	VWA1	1
CAMK2D	3.64e-55	0.643183	0.907	0.702	7.96e-51	CAMK2D	1
RPL35	6.33e-46	0.639694	1	0.991	1.39e-41	RPL35	1
CA12	3.76e-53	0.63968	0.636	0.331	8.23e-49	CA12	1
EIF1	5.8e-48	0.627829	1	0.997	1.27e-43	EIF1	1
RSL1D1	4.42e-40	0.616556	0.963	0.894	9.67e-36	RSL1D1	1
BSG	1.23e-39	0.612731	0.986	0.937	2.68e-35	BSG	1
PDGFA	1.03e-58	0.61237	0.83	0.507	2.26e-54	PDGFA	1
KMT2E-AS1	3.4e-19	0.609543	0.856	0.734	7.44e-15	KMT2E-AS1	1
RPL39	1.86e-50	0.607044	1	0.995	4.06e-46	RPL39	1
CDK16	1.74e-27	0.605506	0.764	0.568	3.8e-23	CDK16	1
GDF15	1.55e-36	0.605478	0.468	0.221	3.39e-32	GDF15	1
NUPR1	6.53e-27	0.601782	0.83	0.654	1.43e-22	NUPR1	1
CAMK2N1	1.29e-40	0.599673	0.905	0.74	2.82e-36	CAMK2N1	1
EMP3	8.39e-38	0.593969	0.888	0.708	1.84e-33	EMP3	1
TAF7	2.36e-35	0.590852	0.977	0.947	5.16e-31	TAF7	1
ATP6AP1	1.91e-51	0.589328	0.947	0.868	4.17e-47	ATP6AP1	1
IGFBP5	0.000132907	0.586723	0.828	0.768	1	IGFBP5	1
HSPB1	8.45e-25	0.586097	0.993	0.951	1.85e-20	HSPB1	1
COX7B	5.98e-45	0.577901	0.998	0.991	1.31e-40	COX7B	1
GLUL	7.7e-34	0.577732	0.996	0.977	1.68e-29	GLUL	1
CAPN5	1.43e-47	0.573614	0.758	0.498	3.12e-43	CAPN5	1
S100A6	1.4e-44	0.571809	0.998	0.95	3.06e-40	S100A6	1
NRP2	1.12e-34	0.570263	0.587	0.347	2.44e-30	NRP2	1
KRT10	4.6e-41	0.569897	0.933	0.77	1.01e-36	KRT10	1
RPS4X	1.95e-41	0.568975	0.993	0.973	4.27e-37	RPS4X	1
FAM96B	6.69e-44	0.567256	0.981	0.93	1.46e-39	FAM96B	1
KCNF1	2.04e-87	0.564277	0.664	0.244	4.46e-83	KCNF1	1
PPP1R15A	3.16e-26	0.563176	0.816	0.7	6.9e-22	PPP1R15A	1
ADAM9	4.3e-49	0.562187	0.925	0.771	9.41e-45	ADAM9	1
PSMD7	1.04e-37	0.561694	0.96	0.892	2.28e-33	PSMD7	1
SMIM3	1.54e-69	0.559236	0.846	0.457	3.37e-65	SMIM3	1
GAPDH	7.78e-23	0.552917	1	1	1.7e-18	GAPDH	1
ATP6V1G1	3.23e-34	0.552189	0.972	0.954	7.07e-30	ATP6V1G1	1
DDIT3	3.47e-25	0.551378	0.741	0.575	7.59e-21	DDIT3	1
RPL10	2.9e-33	0.549699	0.996	0.988	6.35e-29	RPL10	1
FAM84A	2.38e-73	0.545355	0.69	0.324	5.21e-69	FAM84A	1
COL6A1	1.07e-34	0.543886	0.893	0.737	2.34e-30	COL6A1	1
PLAT	7.45e-46	0.542128	0.797	0.54	1.63e-41	PLAT	1
SEMA3E	8.44e-69	0.540148	0.529	0.196	1.85e-64	SEMA3E	1
IFI16	1.86e-38	0.539328	0.949	0.846	4.07e-34	IFI16	1
SERPINH1	5.99e-65	0.536308	0.797	0.451	1.31e-60	SERPINH1	1
METRN	6.91e-19	0.535192	0.809	0.685	1.51e-14	METRN	1
TCEAL4	1.17e-34	0.534941	0.967	0.91	2.55e-30	TCEAL4	1
ANXA1	1.12e-38	0.534777	0.96	0.804	2.44e-34	ANXA1	1
SYAP1	4.48e-29	0.533705	0.853	0.711	9.79e-25	SYAP1	1
DPY19L1	1.77e-36	0.532296	0.867	0.663	3.87e-32	DPY19L1	1
NKAP	1.1e-35	0.531597	0.751	0.521	2.41e-31	NKAP	1
GPC1	9.59e-27	0.523058	0.841	0.671	2.1e-22	GPC1	1
HLA-H	3.79e-40	0.522615	0.828	0.73	8.3e-36	HLA-H	1
RAB9A	4.05e-39	0.522153	0.849	0.643	8.86e-35	RAB9A	1
SAT1	1.87e-31	0.521458	0.989	0.954	4.09e-27	SAT1	1
TMEM158	6.32e-48	0.519491	0.774	0.467	1.38e-43	TMEM158	1
MT1F	1.39e-24	0.516849	0.767	0.597	3.05e-20	MT1F	1
FKBP9	6.38e-35	0.516707	0.877	0.691	1.39e-30	FKBP9	1
RHOC	3.11e-38	0.516394	0.961	0.861	6.8e-34	RHOC	1
SPARC	1.42e-40	0.516157	0.993	0.956	3.1e-36	SPARC	1
MAGT1	5.68e-46	0.514906	0.827	0.602	1.24e-41	MAGT1	1
OLFM1	1.41e-18	0.514568	0.75	0.588	3.09e-14	OLFM1	1
AMD1	6.96e-15	0.512077	0.809	0.7	1.52e-10	AMD1	1
S100A13	3.37e-21	0.508457	0.928	0.797	7.37e-17	S100A13	1
UBA1	2.89e-17	0.504456	0.912	0.862	6.33e-13	UBA1	1
CXCL14	3.83e-50	0.500054	0.559	0.253	8.38e-46	CXCL14	1
CCNB1	7.65e-112	1.78452	0.961	0.695	1.67e-107	CCNB1	2
CENPF	5.11e-122	1.75782	0.994	0.783	1.12e-117	CENPF	2
CKS2	9.4e-125	1.74712	1	0.9	2.06e-120	CKS2	2
PBK	3.15e-140	1.73686	0.983	0.604	6.88e-136	PBK	2
CKAP2	1.02e-119	1.65593	0.978	0.718	2.24e-115	CKAP2	2
PTTG1	7.52e-126	1.65309	0.997	0.788	1.64e-121	PTTG1	2
FAM64A	8.17e-135	1.611	0.956	0.544	1.79e-130	FAM64A	2
NUSAP1	5.23e-125	1.60528	0.992	0.73	1.14e-120	NUSAP1	2
FXYD51	1.17e-111	1.49405	0.882	0.378	2.56e-107	FXYD5	2
CDKN3	8e-125	1.47396	0.931	0.497	1.75e-120	CDKN3	2
PRC1	7.14e-128	1.45635	0.981	0.602	1.56e-123	PRC1	2
CCNB2	7.15e-120	1.4471	0.898	0.447	1.56e-115	CCNB2	2
TOP2A	2.94e-110	1.43389	0.994	0.726	6.44e-106	TOP2A	2
FXYD71	2.11e-109	1.42429	0.78	0.283	4.62e-105	FXYD7	2
TUBA1B	5.17e-116	1.39351	1	0.997	1.13e-111	TUBA1B	2
BIRC5	2.4e-117	1.3752	0.972	0.628	5.26e-113	BIRC5	2
DTYMK	3.19e-121	1.37014	0.989	0.785	6.99e-117	DTYMK	2
HMGB2	1.99e-108	1.36767	1	0.897	4.36e-104	HMGB2	2
HMGB1	2.23e-122	1.33456	1	0.993	4.87e-118	HMGB1	2
SMC4	1.29e-108	1.3231	0.986	0.779	2.83e-104	SMC4	2
ARL6IP1	5.14e-68	1.29751	1	0.976	1.12e-63	ARL6IP1	2
UBE2C	1.77e-82	1.26561	0.939	0.695	3.88e-78	UBE2C	2
CENPE	1.63e-106	1.22729	0.887	0.423	3.56e-102	CENPE	2
TMSB4X1	2.86e-103	1.22715	1	1	6.26e-99	TMSB4X	2
H2AFZ	3.22e-108	1.21192	1	0.982	7.04e-104	H2AFZ	2
SEC61G1	1.56e-67	1.21157	1	0.973	3.41e-63	SEC61G	2
CDC20	8.84e-100	1.20131	0.901	0.505	1.93e-95	CDC20	2
KIF4A	2.93e-147	1.19726	0.898	0.342	6.41e-143	KIF4A	2
HMGN2	4.37e-100	1.19313	1	0.915	9.55e-96	HMGN2	2
IMMP1L	2.78e-53	1.18562	0.89	0.589	6.08e-49	IMMP1L	2
KNSTRN	2.24e-122	1.1612	0.906	0.431	4.9e-118	KNSTRN	2
TPX2	1.02e-123	1.14204	0.95	0.462	2.24e-119	TPX2	2
NUF2	1.3e-118	1.13825	0.926	0.447	2.85e-114	NUF2	2
SMC2	1.67e-103	1.13381	0.975	0.663	3.65e-99	SMC2	2
PLK1	7.32e-129	1.13058	0.791	0.244	1.6e-124	PLK1	2
LGALS1	1.17e-61	1.12683	1	0.964	2.56e-57	LGALS1	2
HMGB3	9.49e-97	1.12193	0.956	0.658	2.08e-92	HMGB3	2
TUBA1C	7.21e-68	1.09401	0.961	0.693	1.58e-63	TUBA1C	2
LSM5	7.2e-94	1.08718	0.997	0.929	1.57e-89	LSM5	2
FABP71	5.02e-80	1.05833	0.994	0.855	1.1e-75	FABP7	2
HJURP	2.36e-115	1.05699	0.868	0.365	5.16e-111	HJURP	2
CDK1	1.28e-87	1.055	0.898	0.53	2.79e-83	CDK1	2
SGO2	8.95e-106	1.05368	0.884	0.409	1.96e-101	SGO2	2
FABP51	1.4e-76	1.03804	0.978	0.647	3.07e-72	FABP5	2
RRM2	2.18e-61	1.03445	0.832	0.517	4.78e-57	RRM2	2
KIF23	9.72e-111	1.02634	0.829	0.338	2.13e-106	KIF23	2
DLGAP5	3.24e-114	1.02522	0.843	0.342	7.09e-110	DLGAP5	2
KPNA2	1.56e-74	1.02215	0.937	0.709	3.42e-70	KPNA2	2
MKI67	3.61e-108	1.01356	0.912	0.453	7.9e-104	MKI67	2
CENPN	3.13e-119	0.989805	0.895	0.427	6.85e-115	CENPN	2
PON21	7.24e-68	0.987882	0.992	0.917	1.58e-63	PON2	2
HOPX1	4.16e-75	0.98499	0.978	0.591	9.1e-71	HOPX	2
CMC2	5.14e-89	0.979214	0.992	0.817	1.13e-84	CMC2	2
ASPM	5.98e-87	0.974224	0.86	0.461	1.31e-82	ASPM	2
PCLAF	2.19e-75	0.970974	0.92	0.546	4.8e-71	PCLAF	2
TACC3	7.71e-118	0.970086	0.917	0.436	1.69e-113	TACC3	2
SHCBP1	8.05e-166	0.967688	0.901	0.31	1.76e-161	SHCBP1	2
GTSE1	2.35e-109	0.963076	0.796	0.291	5.14e-105	GTSE1	2
GGH	9.93e-91	0.961278	0.939	0.614	2.17e-86	GGH	2
AURKA	4.93e-107	0.948707	0.815	0.325	1.08e-102	AURKA	2
MAD2L1	1.59e-103	0.94818	0.956	0.577	3.48e-99	MAD2L1	2
PRR11	6.18e-99	0.943873	0.893	0.431	1.35e-94	PRR11	2
UBE2T	1.32e-87	0.940499	0.948	0.659	2.89e-83	UBE2T	2
CKAP2L	1.87e-126	0.937415	0.871	0.318	4.09e-122	CKAP2L	2
C2orf80	1.05e-84	0.925518	0.917	0.466	2.3e-80	C2orf80	2
DLK11	8.75e-73	0.914335	0.752	0.286	1.91e-68	DLK1	2
PIN4P11	9.36e-95	0.902342	0.865	0.389	2.05e-90	PIN4P1	2
PTN1	6e-73	0.902179	1	0.996	1.31e-68	PTN	2
HMMR	5.33e-99	0.899848	0.793	0.322	1.17e-94	HMMR	2
RPA3	8.57e-65	0.892879	0.983	0.866	1.87e-60	RPA3	2
FOXM1	2.85e-107	0.870487	0.906	0.474	6.24e-103	FOXM1	2
AGT1	5.8e-52	0.85907	0.983	0.798	1.27e-47	AGT	2
KIF2C	1.46e-92	0.857219	0.835	0.39	3.19e-88	KIF2C	2
NEK61	1.46e-82	0.855029	0.964	0.576	3.2e-78	NEK6	2
TUBB6	1.64e-89	0.847039	0.865	0.409	3.58e-85	TUBB6	2
ATAD2	7.6e-54	0.844207	0.862	0.58	1.66e-49	ATAD2	2
TUBB4B	6.52e-48	0.837474	0.959	0.816	1.43e-43	TUBB4B	2
ANP32E	4.07e-75	0.834497	0.992	0.792	8.91e-71	ANP32E	2
CENPU	1.84e-104	0.831489	0.934	0.463	4.03e-100	CENPU	2
NDC80	9.25e-105	0.830598	0.829	0.331	2.02e-100	NDC80	2
BUB1	1.33e-112	0.829141	0.843	0.335	2.91e-108	BUB1	2
SMS1	3.1e-67	0.824215	0.942	0.697	6.79e-63	SMS	2
SNRPG	1.56e-61	0.820633	0.997	0.95	3.41e-57	SNRPG	2
KIF22	2e-75	0.816158	0.948	0.674	4.37e-71	KIF22	2
SPC25	3.29e-91	0.815446	0.848	0.388	7.19e-87	SPC25	2
DBF4	1.38e-70	0.81533	0.887	0.52	3.03e-66	DBF4	2
MIS18BP1	9.07e-77	0.808914	0.912	0.571	1.98e-72	MIS18BP1	2
H2AFX	2.19e-65	0.804915	0.909	0.65	4.8e-61	H2AFX	2
NUDT1	4.64e-80	0.804024	0.953	0.648	1.02e-75	NUDT1	2
ORC6	8.45e-97	0.798868	0.851	0.397	1.85e-92	ORC6	2
ECT2	2.22e-84	0.780678	0.821	0.395	4.86e-80	ECT2	2
BCAT11	2.08e-70	0.775927	0.948	0.543	4.54e-66	BCAT1	2
HIST1H4C	3.35e-09	0.775895	1	0.995	7.32e-05	HIST1H4C	2
VBP1	6.96e-58	0.772729	0.972	0.892	1.52e-53	VBP1	2
CDCA3	4.23e-82	0.765937	0.785	0.354	9.26e-78	CDCA3	2
HP1BP3	2.38e-52	0.760551	1	0.933	5.2e-48	HP1BP3	2
ZYX1	4.66e-54	0.758624	0.978	0.78	1.02e-49	ZYX	2
CLIC1	1.56e-55	0.740906	0.978	0.802	3.41e-51	CLIC1	2
PHF19	2.04e-88	0.740901	0.898	0.488	4.46e-84	PHF19	2
RFC2	4.6e-51	0.738502	0.939	0.724	1.01e-46	RFC2	2
HLA-C1	2.25e-49	0.720738	0.997	0.939	4.92e-45	HLA-C	2
ASF1B	1.88e-81	0.705151	0.832	0.415	4.11e-77	ASF1B	2
CKAP5	5.93e-60	0.702739	0.967	0.74	1.3e-55	CKAP5	2
ANLN	6.45e-77	0.702212	0.898	0.567	1.41e-72	ANLN	2
SMC1A	7.89e-50	0.6934	0.953	0.744	1.73e-45	SMC1A	2
HLA-A1	8.97e-45	0.691515	1	0.967	1.96e-40	HLA-A	2
ANXA51	1.45e-55	0.690352	0.997	0.969	3.17e-51	ANXA5	2
DPM2	1.93e-46	0.689664	0.972	0.829	4.21e-42	DPM2	2
TNFRSF12A1	1.67e-49	0.687893	0.959	0.616	3.65e-45	TNFRSF12A	2
SH3KBP1	6.2e-62	0.686497	0.906	0.557	1.36e-57	SH3KBP1	2
LDHA1	6.99e-33	0.685494	0.994	0.924	1.53e-28	LDHA	2
PSMB9	2.04e-51	0.6854	0.964	0.772	4.45e-47	PSMB9	2
HES1	1.09e-30	0.68486	0.97	0.855	2.38e-26	HES1	2
KIF18A	7.5e-85	0.681899	0.689	0.247	1.64e-80	KIF18A	2
RPL351	3.18e-54	0.678329	1	0.991	6.96e-50	RPL35	2
RBBP7	1.1e-52	0.6773	0.994	0.917	2.41e-48	RBBP7	2
HSD17B10	2.09e-52	0.675274	0.986	0.856	4.58e-48	HSD17B10	2
CENPK	1.6e-78	0.673895	0.887	0.481	3.51e-74	CENPK	2
CDCA8	1.84e-85	0.67238	0.752	0.296	4.02e-81	CDCA8	2
GMNN	1.08e-63	0.672202	0.959	0.692	2.36e-59	GMNN	2
EMP2	6.46e-58	0.665728	0.815	0.449	1.41e-53	EMP2	2
LINC01158	8.02e-39	0.665404	0.978	0.85	1.75e-34	LINC01158	2
TMEM106C	2.5e-52	0.65808	0.95	0.718	5.46e-48	TMEM106C	2
RNASEH2A	2.48e-61	0.657736	0.887	0.58	5.43e-57	RNASEH2A	2
EGFR1	5.91e-44	0.655955	0.917	0.544	1.29e-39	EGFR	2
DDX39A	8.85e-52	0.650405	0.934	0.735	1.94e-47	DDX39A	2
KIF14	5.06e-92	0.646434	0.73	0.263	1.11e-87	KIF14	2
ATP6AP21	1.76e-43	0.639824	0.983	0.918	3.85e-39	ATP6AP2	2
EIF3M	1.63e-29	0.63705	0.865	0.612	3.57e-25	EIF3M	2
AURKB	1.02e-64	0.63662	0.777	0.414	2.24e-60	AURKB	2
KIF20A	4.06e-114	0.635215	0.68	0.178	8.88e-110	KIF20A	2
CRNDE	1.65e-70	0.631325	0.887	0.507	3.61e-66	CRNDE	2
S100A161	1.07e-44	0.630006	0.986	0.84	2.34e-40	S100A16	2
MAD2L2	1.8e-59	0.629226	0.964	0.819	3.93e-55	MAD2L2	2
SLIRP	1.1e-38	0.62821	1	0.977	2.41e-34	SLIRP	2
PSRC1	1.67e-47	0.626506	0.986	0.849	3.66e-43	PSRC1	2
OIP5	3.69e-95	0.62411	0.843	0.402	8.08e-91	OIP5	2
CKS1B	1.17e-53	0.621455	0.882	0.622	2.55e-49	CKS1B	2
RHEB	1.83e-45	0.618224	0.989	0.934	4.01e-41	RHEB	2
BUB1B	1.19e-97	0.616153	0.76	0.282	2.61e-93	BUB1B	2
LSM4	1.65e-47	0.615102	0.989	0.889	3.61e-43	LSM4	2
H2AFV	1.15e-53	0.614107	1	0.925	2.53e-49	H2AFV	2
DEPDC1	1.1e-99	0.611218	0.73	0.242	2.41e-95	DEPDC1	2
CDC25B	9.52e-48	0.605	0.846	0.573	2.08e-43	CDC25B	2
SPC24	8.18e-78	0.604913	0.7	0.273	1.79e-73	SPC24	2
PSMC3	1.27e-42	0.604451	0.989	0.933	2.79e-38	PSMC3	2
TROAP	2.53e-121	0.601671	0.81	0.266	5.52e-117	TROAP	2
RBMX	1.46e-44	0.599123	0.994	0.911	3.19e-40	RBMX	2
SCARA3	7.38e-38	0.598318	0.862	0.606	1.61e-33	SCARA3	2
ZWINT	7.32e-78	0.595305	0.851	0.439	1.6e-73	ZWINT	2
NEK2	8.35e-87	0.594731	0.763	0.306	1.83e-82	NEK2	2
PIN4	9.58e-45	0.594509	0.983	0.818	2.1e-40	PIN4	2
FAM192A	5.67e-47	0.593942	0.959	0.758	1.24e-42	FAM192A	2
ARL14EP	6.85e-11	0.593023	0.802	0.631	1.5e-06	ARL14EP	2
PLAT1	1.47e-53	0.592631	0.86	0.55	3.21e-49	PLAT	2
CCDC34	4.04e-81	0.590429	0.895	0.454	8.84e-77	CCDC34	2
POLR2J	7.82e-46	0.590048	0.978	0.917	1.71e-41	POLR2J	2
SPAG5	4.73e-92	0.589244	0.826	0.378	1.04e-87	SPAG5	2
TIMP11	2.74e-46	0.589142	0.997	0.861	6e-42	TIMP1	2
EXOSC8	8.48e-49	0.587891	0.937	0.668	1.86e-44	EXOSC8	2
ENC1	9.4e-43	0.587115	0.871	0.576	2.06e-38	ENC1	2
ANAPC11	7.95e-47	0.583205	0.997	0.983	1.74e-42	ANAPC11	2
MRPS18C	1.9e-35	0.582604	0.934	0.751	4.15e-31	MRPS18C	2
KIF11	2.05e-66	0.581519	0.689	0.288	4.49e-62	KIF11	2
KIF20B	4.73e-79	0.581095	0.758	0.311	1.03e-74	KIF20B	2
MRPL51	4.57e-51	0.579872	0.994	0.949	9.99e-47	MRPL51	2
RAD51AP1	1.66e-78	0.572256	0.818	0.365	3.64e-74	RAD51AP1	2
MINOS1	6.37e-48	0.568992	0.997	0.942	1.39e-43	MINOS1	2
PARK7	2.6e-41	0.564766	0.997	0.984	5.69e-37	PARK7	2
POLR2L	2.02e-35	0.564486	0.994	0.976	4.42e-31	POLR2L	2
ELP4	4.74e-21	0.563199	0.614	0.369	1.04e-16	ELP4	2
AP1S21	2.64e-58	0.562676	0.97	0.653	5.78e-54	AP1S2	2
TUBB	6.25e-32	0.562367	0.994	0.974	1.37e-27	TUBB	2
RAN	1.76e-48	0.560801	0.994	0.973	3.85e-44	RAN	2
NUP93	3.64e-46	0.557944	0.97	0.821	7.97e-42	NUP93	2
APOO	2.86e-49	0.557629	0.92	0.652	6.25e-45	APOO	2
ELN	5.47e-29	0.557338	0.868	0.641	1.2e-24	ELN	2
HIST1H2AM	1.52e-26	0.557229	0.556	0.306	3.32e-22	HIST1H2AM	2
NCAPG2	1.37e-68	0.557153	0.857	0.457	3e-64	NCAPG2	2
PRDX41	7.96e-38	0.556697	0.981	0.883	1.74e-33	PRDX4	2
TXNDC17	1.62e-43	0.556144	0.981	0.832	3.54e-39	TXNDC17	2
PSMD71	1.28e-37	0.554417	0.986	0.894	2.79e-33	PSMD7	2
SLC25A5	1.12e-38	0.554399	0.994	0.958	2.45e-34	SLC25A5	2
CLDN10	4.75e-43	0.552351	0.711	0.367	1.04e-38	CLDN10	2
C1orf61	1.99e-35	0.552147	0.997	0.98	4.35e-31	C1orf61	2
LSM7	3.89e-30	0.551769	0.989	0.923	8.51e-26	LSM7	2
SAE1	1.64e-42	0.55125	0.912	0.702	3.59e-38	SAE1	2
GAS2L3	4.29e-66	0.54987	0.708	0.306	9.38e-62	GAS2L3	2
TXNDC12	1.49e-49	0.549062	0.975	0.798	3.26e-45	TXNDC12	2
CPNE81	8.82e-106	0.548264	0.713	0.192	1.93e-101	CPNE8	2
MXD3	4.44e-60	0.547192	0.763	0.415	9.71e-56	MXD3	2
WDR34	7.12e-38	0.545728	0.871	0.628	1.56e-33	WDR34	2
CDCA5	2.58e-68	0.545312	0.725	0.325	5.65e-64	CDCA5	2
PDZD11	2.08e-40	0.543649	0.956	0.764	4.56e-36	PDZD11	2
COX7B1	1.53e-35	0.54111	1	0.991	3.35e-31	COX7B	2
IDH1	1.37e-48	0.540775	0.959	0.692	2.99e-44	IDH1	2
RAD21	1.85e-48	0.538876	0.95	0.786	4.05e-44	RAD21	2
C16orf451	6e-41	0.535126	0.967	0.74	1.31e-36	C16orf45	2
RAMP1	6.48e-34	0.533948	0.978	0.886	1.42e-29	RAMP1	2
ENO11	4.83e-26	0.532321	1	0.984	1.06e-21	ENO1	2
MT31	5.29e-33	0.531521	0.994	0.882	1.16e-28	MT3	2
BCAP31	1.13e-43	0.530934	0.956	0.799	2.48e-39	BCAP31	2
TMPO	8.34e-55	0.529896	0.942	0.685	1.82e-50	TMPO	2
PDIA4	1.96e-36	0.529609	0.981	0.86	4.29e-32	PDIA4	2
PSMA2	1.13e-42	0.529373	1	0.966	2.47e-38	PSMA2	2
KNL1	5.41e-104	0.527638	0.7	0.201	1.18e-99	KNL1	2
PPIA	1.26e-52	0.526418	1	0.999	2.75e-48	PPIA	2
TK1	8.3e-71	0.526348	0.711	0.293	1.82e-66	TK1	2
MPPED2	8.72e-25	0.524995	0.548	0.287	1.91e-20	MPPED2	2
NAE1	6.54e-42	0.52199	0.956	0.75	1.43e-37	NAE1	2
CYB5B	7.29e-51	0.52152	0.92	0.668	1.59e-46	CYB5B	2
TTK	1.69e-86	0.520623	0.675	0.221	3.69e-82	TTK	2
CDK5RAP2	5.48e-50	0.517904	0.802	0.472	1.2e-45	CDK5RAP2	2
ARHGAP11A	7.57e-93	0.51666	0.744	0.27	1.66e-88	ARHGAP11A	2
C7orf50	3.68e-29	0.516415	0.975	0.898	8.06e-25	C7orf50	2
CENPX	2.73e-30	0.514769	0.967	0.846	5.96e-26	CENPX	2
PDLIM41	2.17e-63	0.51377	0.898	0.446	4.74e-59	PDLIM4	2
BEX3	4.24e-33	0.513235	1	0.991	9.27e-29	BEX3	2
FLNA1	2.72e-51	0.512131	0.953	0.692	5.95e-47	FLNA	2
RACGAP1	6.01e-74	0.510525	0.774	0.348	1.31e-69	RACGAP1	2
IFI27L1	1.24e-42	0.508528	0.882	0.599	2.71e-38	IFI27L1	2
LOC1001290341	6.33e-42	0.507719	0.893	0.586	1.38e-37	LOC100129034	2
KIAA1524	4.24e-61	0.506555	0.678	0.279	9.28e-57	KIAA1524	2
UBE2S	1.92e-48	0.506164	0.675	0.335	4.21e-44	UBE2S	2
HIST2H2AC	6.34e-15	0.505853	0.57	0.38	1.39e-10	HIST2H2AC	2
ILF2	1.71e-34	0.505767	0.992	0.952	3.75e-30	ILF2	2
ZNF530	4.49e-62	0.503051	0.796	0.396	9.82e-58	ZNF530	2
NAA10	4.4e-46	0.50266	0.948	0.745	9.62e-42	NAA10	2
IFI161	4.86e-33	0.501928	0.975	0.85	1.06e-28	IFI16	2
CNIH4	1.42e-38	0.500436	0.967	0.818	3.1e-34	CNIH4	2
FAM183A	0	4.54211	0.997	0.154	0	FAM183A	3
C1orf194	2.99e-267	4.1262	0.991	0.237	6.54e-263	C1orf194	3
C9orf24	0	4.0303	0.982	0.16	0	C9orf24	3
RSPH1	1.4e-299	3.81731	0.967	0.167	3.06e-295	RSPH1	3
AK1	5.44e-175	3.61671	1	0.71	1.19e-170	AK1	3
IFI27	2.11e-172	3.41366	0.976	0.437	4.62e-168	IFI27	3
CCDC146	5.18e-212	3.35607	0.976	0.323	1.13e-207	CCDC146	3
CFAP126	0	3.34481	0.976	0.153	0	CFAP126	3
TPPP3	1.61e-161	3.12521	0.988	0.564	3.52e-157	TPPP3	3
PIFO	3.31e-244	3.07881	0.97	0.246	7.24e-240	PIFO	3
TCTEX1D1	1.19e-295	2.83855	0.961	0.162	2.6e-291	TCTEX1D1	3
CAPS	3.1e-197	2.82821	0.937	0.298	6.77e-193	CAPS	3
ZMYND10	1.72e-276	2.76698	0.952	0.175	3.76e-272	ZMYND10	3
CFAP53	2.17e-218	2.72752	0.901	0.202	4.74e-214	CFAP53	3
C11orf88	0	2.68646	0.922	0.105	0	C11orf88	3
FHAD1	8.03e-280	2.6838	0.814	0.095	1.76e-275	FHAD1	3
DYNLRB2	5.56e-253	2.6493	0.907	0.162	1.22e-248	DYNLRB2	3
DNALI1	7.01e-165	2.64299	0.949	0.466	1.53e-160	DNALI1	3
CRIP1	5.97e-177	2.62601	0.934	0.313	1.31e-172	CRIP1	3
RARRES2	5.16e-159	2.51367	0.991	0.612	1.13e-154	RARRES2	3
SPATA17	5.3e-217	2.5117	0.913	0.222	1.16e-212	SPATA17	3
NNAT	1.37e-154	2.51065	0.991	0.481	3e-150	NNAT	3
MORN5	2.1e-296	2.44134	0.898	0.125	4.59e-292	MORN5	3
C9orf116	5.51e-156	2.39894	0.943	0.388	1.21e-151	C9orf116	3
SPAG8	2.02e-247	2.28462	0.871	0.152	4.41e-243	SPAG8	3
CETN2	1.91e-107	2.26662	0.982	0.801	4.19e-103	CETN2	3
ANXA11	5.21e-139	2.2453	0.994	0.812	1.14e-134	ANXA1	3
IQCG	1.3e-136	2.09463	0.931	0.413	2.84e-132	IQCG	3
TMEM190	3.28e-258	2.07707	0.691	0.063	7.17e-254	TMEM190	3
LOC388780	7.84e-248	2.03633	0.769	0.093	1.72e-243	LOC388780	3
MGST1	4.75e-158	2.02295	0.907	0.313	1.04e-153	MGST1	3
CFAP221	4.51e-160	2.00364	0.745	0.161	9.87e-156	CFAP221	3
FAM81B	2.84e-303	1.98902	0.796	0.075	6.22e-299	FAM81B	3
ROPN1L	1.05e-275	1.98605	0.814	0.097	2.3e-271	ROPN1L	3
CASC1	1.78e-232	1.95542	0.826	0.132	3.89e-228	CASC1	3
ZBBX	3.78e-238	1.95106	0.739	0.086	8.26e-234	ZBBX	3
DRC3	7.72e-164	1.93947	0.787	0.193	1.69e-159	DRC3	3
LRRIQ1	2.83e-247	1.92791	0.748	0.087	6.19e-243	LRRIQ1	3
ANXA2	4.38e-126	1.91174	0.997	0.783	9.58e-122	ANXA2	3
PRDX5	5.24e-119	1.85742	0.994	0.963	1.15e-114	PRDX5	3
MLF1	1.59e-111	1.85119	0.922	0.526	3.48e-107	MLF1	3
FOLR1	1.59e-260	1.83685	0.787	0.094	3.47e-256	FOLR1	3
EFHC1	1.31e-114	1.81869	0.922	0.503	2.88e-110	EFHC1	3
HYDIN	2.28e-209	1.80411	0.823	0.161	4.99e-205	HYDIN	3
DRC1	3.73e-250	1.79044	0.76	0.095	8.15e-246	DRC1	3
HLA-E	6.4e-104	1.78689	0.988	0.893	1.4e-99	HLA-E	3
FOXJ1	4.67e-208	1.76417	0.913	0.217	1.02e-203	FOXJ1	3
CEP126	5.3e-143	1.75325	0.823	0.236	1.16e-138	CEP126	3
KIF9	4.75e-86	1.73518	0.874	0.493	1.04e-81	KIF9	3
FAM179A	1.52e-250	1.73254	0.961	0.201	3.31e-246	FAM179A	3
MNS1	3.57e-90	1.73138	0.925	0.542	7.8e-86	MNS1	3
IFI6	2.81e-79	1.69022	0.988	0.874	6.15e-75	IFI6	3
SPA17	3.24e-134	1.68201	0.841	0.298	7.08e-130	SPA17	3
CCDC65	1.77e-214	1.66296	0.775	0.122	3.87e-210	CCDC65	3
CCDC170	5.08e-233	1.64729	0.73	0.089	1.11e-228	CCDC170	3
PPP4R3A	4.88e-92	1.64407	0.892	0.546	1.07e-87	PPP4R3A	3
TUBB4B1	2.78e-59	1.63152	0.937	0.819	6.09e-55	TUBB4B	3
EZR	2.86e-101	1.61665	0.982	0.783	6.26e-97	EZR	3
C1orf141	7.74e-252	1.6139	0.643	0.051	1.69e-247	C1orf141	3
CFAP70	2.72e-161	1.61059	0.709	0.136	5.95e-157	CFAP70	3
BBOF1	6.54e-115	1.6076	0.754	0.237	1.43e-110	BBOF1	3
CFAP52	1.72e-273	1.59274	0.826	0.099	3.77e-269	CFAP52	3
CCDC181	1.84e-83	1.57348	0.766	0.312	4.02e-79	CCDC181	3
TCTEX1D2	3.28e-81	1.56629	0.952	0.676	7.18e-77	TCTEX1D2	3
C21orf59	8.32e-71	1.56123	0.94	0.754	1.82e-66	C21orf59	3
IFT22	1.54e-69	1.56034	0.928	0.728	3.38e-65	IFT22	3
CCDC113	3.51e-108	1.54452	0.745	0.249	7.67e-104	CCDC113	3
SLC47A2	9.03e-145	1.54154	0.811	0.231	1.97e-140	SLC47A2	3
WDR63	2.32e-227	1.53986	0.649	0.064	5.07e-223	WDR63	3
RIBC1	3.47e-155	1.52566	0.655	0.119	7.6e-151	RIBC1	3
C6orf118	6.1e-162	1.51766	0.757	0.173	1.33e-157	C6orf118	3
S100A10	1.64e-88	1.50726	0.985	0.823	3.58e-84	S100A10	3
NME5	2.72e-115	1.49706	0.796	0.289	5.95e-111	NME5	3
SPAG17	2.82e-228	1.48577	0.664	0.067	6.18e-224	SPAG17	3
LRRC6	1.18e-116	1.48571	0.61	0.134	2.58e-112	LRRC6	3
TSTD1	2.09e-70	1.48348	0.847	0.524	4.58e-66	TSTD1	3
PPP1R42	3.68e-163	1.47425	0.667	0.118	8.06e-159	PPP1R42	3
IGFBP7-AS1	4.86e-134	1.47392	0.658	0.139	1.06e-129	IGFBP7-AS1	3
RIIAD1	2.52e-143	1.47332	0.595	0.099	5.52e-139	RIIAD1	3
ODF3B	2.87e-137	1.4646	0.658	0.15	6.29e-133	ODF3B	3
CFAP206	3.63e-224	1.4594	0.709	0.087	7.94e-220	CFAP206	3
MORN2	2.19e-55	1.45174	0.886	0.675	4.79e-51	MORN2	3
NPHP1	1.35e-60	1.44746	0.712	0.349	2.96e-56	NPHP1	3
NEK11	5.1e-130	1.4429	0.847	0.312	1.12e-125	NEK11	3
CCDC74A	6.12e-124	1.44057	0.823	0.289	1.34e-119	CCDC74A	3
SAMD15	1.6e-125	1.43769	0.622	0.129	3.51e-121	SAMD15	3
SPAG1	7.84e-98	1.43199	0.673	0.203	1.72e-93	SPAG1	3
IFT57	2.65e-62	1.43057	0.886	0.65	5.8e-58	IFT57	3
UBXN11	4.49e-97	1.43051	0.781	0.354	9.82e-93	UBXN11	3
PPIL6	3.81e-159	1.41378	0.763	0.182	8.34e-155	PPIL6	3
RUVBL1	1.85e-52	1.40984	0.904	0.688	4.05e-48	RUVBL1	3
C7orf57	9.38e-237	1.40194	0.793	0.118	2.05e-232	C7orf57	3
RSPH4A	1.31e-217	1.40168	0.736	0.102	2.87e-213	RSPH4A	3
CCDC153	1.07e-180	1.39461	0.616	0.081	2.34e-176	CCDC153	3
LOC102725191	1.02e-257	1.39065	0.625	0.043	2.24e-253	LOC102725191	3
C11orf70	4.33e-160	1.38637	0.706	0.144	9.48e-156	C11orf70	3
HIPK1	6.98e-58	1.38388	0.898	0.67	1.53e-53	HIPK1	3
LRTOMT	1.71e-96	1.3763	0.808	0.371	3.75e-92	LRTOMT	3
SYNE1	1.53e-64	1.37299	0.868	0.622	3.35e-60	SYNE1	3
LOC100506844	9.3e-81	1.36998	0.913	0.675	2.04e-76	LOC100506844	3
EFCAB1	4.45e-248	1.36279	0.727	0.079	9.73e-244	EFCAB1	3
WDR78	5.17e-138	1.3485	0.733	0.185	1.13e-133	WDR78	3
MX1	1.59e-76	1.34585	0.781	0.391	3.49e-72	MX1	3
LINC00467	2.08e-62	1.34238	0.775	0.388	4.56e-58	LINC00467	3
IFT46	2.84e-70	1.32642	0.781	0.418	6.21e-66	IFT46	3
SPEF2	8.55e-145	1.31387	0.577	0.089	1.87e-140	SPEF2	3
CFAP77	1.38e-213	1.30912	0.628	0.065	3.03e-209	CFAP77	3
NUDC	2.12e-70	1.30521	0.994	0.928	4.64e-66	NUDC	3
FAM229B	9.56e-49	1.28945	0.913	0.76	2.09e-44	FAM229B	3
CD24	5.85e-94	1.26992	0.922	0.417	1.28e-89	CD24	3
PSRC11	7.32e-44	1.26478	0.958	0.853	1.6e-39	PSRC1	3
PAIP2	2.62e-79	1.26197	0.994	0.952	5.73e-75	PAIP2	3
HES11	1.06e-56	1.26116	0.985	0.854	2.31e-52	HES1	3
FAM92B	1.7e-237	1.26032	0.649	0.058	3.73e-233	FAM92B	3
LRRC23	9.25e-96	1.25616	0.67	0.222	2.02e-91	LRRC23	3
PALMD	1.16e-159	1.2521	0.655	0.106	2.53e-155	PALMD	3
VWA3A	4.3e-243	1.23733	0.772	0.097	9.4e-239	VWA3A	3
GBP1	9.53e-77	1.23643	0.787	0.387	2.08e-72	GBP1	3
PGAM2	1.94e-84	1.22293	0.661	0.221	4.24e-80	PGAM2	3
LRRC46	2.93e-151	1.22179	0.67	0.127	6.41e-147	LRRC46	3
STON2	1.53e-62	1.20662	0.865	0.524	3.34e-58	STON2	3
CP	2.12e-91	1.19945	0.574	0.147	4.64e-87	CP	3
NAXE	2.37e-53	1.19835	0.94	0.787	5.19e-49	NAXE	3
PSMB91	2.15e-51	1.19783	0.937	0.777	4.7e-47	PSMB9	3
OCIAD2	5.59e-68	1.19577	0.94	0.493	1.22e-63	OCIAD2	3
CCDC39	5.93e-126	1.18949	0.495	0.074	1.3e-121	CCDC39	3
F11R	6.43e-78	1.18928	0.709	0.295	1.41e-73	F11R	3
DYDC2	2.96e-204	1.18924	0.601	0.06	6.48e-200	DYDC2	3
ISG15	5.49e-33	1.18015	0.835	0.648	1.2e-28	ISG15	3
S100A11	4.28e-63	1.17979	0.994	0.899	9.35e-59	S100A11	3
TEKT1	5.29e-234	1.17678	0.643	0.059	1.16e-229	TEKT1	3
DTHD1	1.41e-151	1.17605	0.553	0.075	3.09e-147	DTHD1	3
BST2	3.05e-65	1.17181	0.853	0.536	6.68e-61	BST2	3
DHRS3	2.21e-71	1.16451	0.826	0.466	4.84e-67	DHRS3	3
FAM216B	1.34e-226	1.16251	0.556	0.038	2.93e-222	FAM216B	3
MOK	7.95e-50	1.15373	0.724	0.414	1.74e-45	MOK	3
WDR60	6.67e-36	1.15261	0.907	0.781	1.46e-31	WDR60	3
GMPR	1.13e-93	1.151	0.721	0.263	2.48e-89	GMPR	3
C1orf158	5.22e-263	1.14413	0.688	0.059	1.14e-258	C1orf158	3
IK	1.94e-52	1.14324	0.931	0.866	4.24e-48	IK	3
CFAP100	8.81e-194	1.13017	0.631	0.076	1.93e-189	CFAP100	3
PIH1D2	1.06e-117	1.11825	0.595	0.125	2.32e-113	PIH1D2	3
TEX9	7.11e-76	1.11803	0.634	0.214	1.56e-71	TEX9	3
HSPB11	1.07e-43	1.11258	0.955	0.747	2.35e-39	HSPB11	3
CFB	3.9e-127	1.10076	0.607	0.122	8.52e-123	CFB	3
CCP110	1.67e-40	1.10058	0.823	0.56	3.65e-36	CCP110	3
FBLN1	4.16e-78	1.08516	0.799	0.351	9.1e-74	FBLN1	3
SMIM5	1.05e-95	1.08094	0.532	0.123	2.29e-91	SMIM5	3
CCDC103	4.66e-103	1.07562	0.772	0.28	1.02e-98	CCDC103	3
PACRG	6.42e-88	1.07502	0.652	0.215	1.4e-83	PACRG	3
CSPP1	1.39e-44	1.07485	0.781	0.467	3.05e-40	CSPP1	3
GABRG1	3.29e-181	1.07307	0.538	0.053	7.19e-177	GABRG1	3
NTRK2	1.9e-61	1.0699	0.928	0.693	4.16e-57	NTRK2	3
CFAP43	2.84e-142	1.06178	0.574	0.09	6.21e-138	CFAP43	3
TTC25	1.19e-122	1.05802	0.592	0.119	2.6e-118	TTC25	3
IDH2	1.09e-40	1.05687	0.907	0.753	2.38e-36	IDH2	3
SCN9A	4.94e-75	1.05647	0.453	0.103	1.08e-70	SCN9A	3
CFAP161	1.72e-229	1.05421	0.553	0.036	3.76e-225	CFAP161	3
DNAH12	1.04e-218	1.05109	0.631	0.06	2.27e-214	DNAH12	3
HINT2	1.51e-39	1.04744	0.919	0.742	3.31e-35	HINT2	3
RARRES3	1.22e-44	1.04336	0.76	0.484	2.67e-40	RARRES3	3
CDKN2A	3.57e-72	1.0414	0.991	0.553	7.81e-68	CDKN2A	3
C5orf49	1.24e-127	1.04024	0.568	0.1	2.71e-123	C5orf49	3
RASA3	1.63e-21	1.03232	0.598	0.436	3.56e-17	RASA3	3
DRC7	1.32e-227	1.01311	0.622	0.055	2.88e-223	DRC7	3
IFT74	2.02e-31	1.01275	0.616	0.367	4.42e-27	IFT74	3
PTPRF	3.27e-32	1.01062	0.847	0.653	7.15e-28	PTPRF	3
PPP1R32	7.83e-115	1.00793	0.574	0.123	1.71e-110	PPP1R32	3
CDO1	1.06e-47	1.00762	0.781	0.443	2.32e-43	CDO1	3
MGST3	3.86e-44	1.00701	0.958	0.917	8.45e-40	MGST3	3
DYNLT1	4.24e-49	1.00258	0.979	0.942	9.28e-45	DYNLT1	3
B9D1	2.13e-50	1.0018	0.748	0.443	4.66e-46	B9D1	3
IFI44L	1.62e-100	0.998407	0.82	0.312	3.53e-96	IFI44L	3
CFAP54	9.1e-160	0.993405	0.631	0.1	1.99e-155	CFAP54	3
CALML4	1.45e-65	0.98969	0.441	0.118	3.17e-61	CALML4	3
TTC26	2.08e-69	0.989421	0.736	0.358	4.55e-65	TTC26	3
MEAF6	1.06e-35	0.978441	0.88	0.768	2.32e-31	MEAF6	3
FRZB	1.02e-99	0.972539	0.712	0.213	2.23e-95	FRZB	3
TRDN	8.45e-100	0.968961	0.375	0.048	1.85e-95	TRDN	3
ANKRD18CP	2.17e-72	0.968195	0.52	0.155	4.75e-68	ANKRD18CP	3
DPCD	4.73e-41	0.967664	0.718	0.426	1.03e-36	DPCD	3
DNAH7	7.9e-116	0.964195	0.598	0.128	1.73e-111	DNAH7	3
SCN4B	9.69e-96	0.961886	0.667	0.199	2.12e-91	SCN4B	3
ENKUR	4.41e-38	0.960511	0.646	0.355	9.64e-34	ENKUR	3
IQCD	4.21e-107	0.959123	0.604	0.144	9.2e-103	IQCD	3
MRPS21	1.38e-42	0.950761	0.988	0.932	3.01e-38	MRPS21	3
HSBP1	5.54e-58	0.95053	1	0.987	1.21e-53	HSBP1	3
CCDC173	1.94e-59	0.949432	0.556	0.193	4.24e-55	CCDC173	3
WDR38	2.35e-178	0.948573	0.441	0.029	5.15e-174	WDR38	3
KLHDC9	1.56e-81	0.948164	0.637	0.213	3.4e-77	KLHDC9	3
EVI5	3.22e-33	0.942577	0.769	0.558	7.04e-29	EVI5	3
PKIG	8.71e-32	0.941997	0.817	0.709	1.9e-27	PKIG	3
C6orf52	2.55e-60	0.939164	0.486	0.149	5.58e-56	C6orf52	3
MAP3K7CL	3.52e-77	0.938318	0.538	0.151	7.69e-73	MAP3K7CL	3
DNAH6	2.8e-121	0.938052	0.553	0.098	6.13e-117	DNAH6	3
DOC2A	4.87e-131	0.930561	0.42	0.044	1.06e-126	DOC2A	3
EFCAB10	2.28e-209	0.930101	0.622	0.065	4.99e-205	EFCAB10	3
HLA-B	4.16e-56	0.923777	1	0.994	9.1e-52	HLA-B	3
MYBPHL	2.13e-139	0.92372	0.805	0.192	4.66e-135	MYBPHL	3
IQGAP2	1.45e-39	0.920616	0.595	0.302	3.16e-35	IQGAP2	3
MDH1B	1.19e-120	0.91411	0.595	0.122	2.61e-116	MDH1B	3
DYNC2H1	3.63e-33	0.913105	0.616	0.349	7.94e-29	DYNC2H1	3
MAATS1	7.67e-87	0.910469	0.523	0.125	1.68e-82	MAATS1	3
DNAL1	1.91e-25	0.910222	0.622	0.384	4.18e-21	DNAL1	3
RSPH9	1.33e-82	0.907229	0.471	0.108	2.92e-78	RSPH9	3
CLUAP1	2.29e-20	0.900702	0.736	0.568	5e-16	CLUAP1	3
TAGLN2	7.05e-36	0.900534	0.949	0.83	1.54e-31	TAGLN2	3
C4orf47	2.74e-99	0.896079	0.592	0.148	5.99e-95	C4orf47	3
ALDH9A1	2.37e-22	0.895312	0.796	0.673	5.19e-18	ALDH9A1	3
IFT81	2.31e-33	0.895306	0.832	0.628	5.05e-29	IFT81	3
ARHGAP18	7.19e-46	0.893726	0.622	0.298	1.57e-41	ARHGAP18	3
FSTL1	3.35e-30	0.891032	0.751	0.565	7.32e-26	FSTL1	3
LMNA	7.32e-24	0.885314	0.877	0.756	1.6e-19	LMNA	3
CCDC40	2.45e-103	0.883951	0.58	0.138	5.35e-99	CCDC40	3
ATP5J	2.49e-55	0.881234	1	0.993	5.44e-51	ATP5J	3
KCNN3	4.53e-47	0.879673	0.547	0.22	9.91e-43	KCNN3	3
C15orf65	3.32e-61	0.878373	0.48	0.144	7.27e-57	C15orf65	3
LOC100506990	3.5e-69	0.874022	0.595	0.218	7.65e-65	LOC100506990	3
KIFAP3	5.82e-28	0.873579	0.811	0.62	1.27e-23	KIFAP3	3
HSPH1	7.69e-24	0.872677	0.817	0.71	1.68e-19	HSPH1	3
S100A2	1.73e-39	0.871993	0.52	0.208	3.79e-35	S100A2	3
CC2D2A	1.28e-23	0.871752	0.619	0.403	2.8e-19	CC2D2A	3
B2M	3.18e-77	0.87117	1	1	6.95e-73	B2M	3
FBXO15	2.55e-157	0.870458	0.55	0.071	5.59e-153	FBXO15	3
PLEKHA5	5.45e-51	0.86989	0.625	0.265	1.19e-46	PLEKHA5	3
ATP1B1	4.91e-38	0.865849	0.799	0.56	1.07e-33	ATP1B1	3
TMX4	8.43e-24	0.865752	0.856	0.746	1.84e-19	TMX4	3
C11orf97	4.4e-181	0.865004	0.45	0.03	9.62e-177	C11orf97	3
TMEM107	7e-26	0.864089	0.709	0.512	1.53e-21	TMEM107	3
TMEM231	6.37e-33	0.861046	0.661	0.419	1.39e-28	TMEM231	3
ATP5O	1.23e-49	0.856785	0.994	0.974	2.69e-45	ATP5O	3
WDR54	3.63e-28	0.856196	0.733	0.558	7.95e-24	WDR54	3
VAMP5	3.22e-28	0.853139	0.757	0.553	7.03e-24	VAMP5	3
CFAP36	9.55e-27	0.848287	0.868	0.746	2.09e-22	CFAP36	3
SPAG16	2.21e-32	0.846341	0.838	0.677	4.82e-28	SPAG16	3
IFT43	7.26e-27	0.842593	0.856	0.716	1.59e-22	IFT43	3
MAP3K19	4.51e-162	0.841855	0.474	0.043	9.86e-158	MAP3K19	3
ANKRD66	1.12e-211	0.839836	0.447	0.019	2.45e-207	ANKRD66	3
CEP19	2.81e-50	0.839137	0.616	0.273	6.14e-46	CEP19	3
LOC100996664	2.06e-12	0.839101	0.372	0.223	4.5e-08	LOC100996664	3
ACAA2	4.49e-29	0.837267	0.772	0.561	9.82e-25	ACAA2	3
GON7	2.66e-48	0.83413	0.745	0.446	5.82e-44	GON7	3
CAPSL	3.18e-150	0.830948	0.438	0.039	6.96e-146	CAPSL	3
CRIP2	9.87e-22	0.830484	0.901	0.845	2.16e-17	CRIP2	3
APOLD1	9.63e-34	0.828242	0.865	0.538	2.11e-29	APOLD1	3
TP73	2.79e-115	0.826868	0.703	0.175	6.09e-111	TP73	3
TAC3	2.23e-131	0.825499	0.604	0.104	4.88e-127	TAC3	3
IARS2	6.19e-23	0.824486	0.766	0.627	1.35e-18	IARS2	3
CFAP73	1.27e-224	0.821228	0.595	0.049	2.77e-220	CFAP73	3
CIB1	7.45e-24	0.817607	0.817	0.723	1.63e-19	CIB1	3
ATRAID	3.06e-35	0.815876	0.97	0.915	6.7e-31	ATRAID	3
OSCP1	5.49e-52	0.814175	0.58	0.245	1.2e-47	OSCP1	3
LCA5L	3.34e-58	0.812792	0.414	0.112	7.3e-54	LCA5L	3
WDR341	1.17e-31	0.812608	0.82	0.636	2.56e-27	WDR34	3
SLC41A1	1.8e-26	0.810771	0.586	0.351	3.94e-22	SLC41A1	3
AKAP9	6.74e-35	0.808089	0.979	0.944	1.47e-30	AKAP9	3
CAPG	2.66e-21	0.806128	0.652	0.527	5.82e-17	CAPG	3
LRP2BP	6.75e-70	0.804808	0.535	0.162	1.48e-65	LRP2BP	3
ATPIF1	6.53e-33	0.803738	0.985	0.946	1.43e-28	ATPIF1	3
PMVK	2.7e-32	0.802696	0.85	0.679	5.91e-28	PMVK	3
EFCAB2	3.37e-30	0.802296	0.64	0.397	7.37e-26	EFCAB2	3
DNPH1	3.28e-23	0.800913	0.91	0.833	7.17e-19	DNPH1	3
MAOB	8.69e-35	0.799495	0.772	0.487	1.9e-30	MAOB	3
CCDC191	4.28e-35	0.798404	0.61	0.325	9.37e-31	CCDC191	3
UBXN10	3.09e-129	0.796402	0.523	0.081	6.76e-125	UBXN10	3
PLTP	7.67e-16	0.79444	0.661	0.585	1.68e-11	PLTP	3
CYSTM1	5.96e-30	0.790415	0.79	0.617	1.3e-25	CYSTM1	3
SPACA9	1.57e-26	0.788689	0.592	0.367	3.44e-22	SPACA9	3
TMEM106C1	4.89e-27	0.783191	0.931	0.722	1.07e-22	TMEM106C	3
PSMB8-AS1	2.53e-44	0.782824	0.736	0.423	5.53e-40	PSMB8-AS1	3
SPATS2L	3.84e-09	0.782125	0.772	0.688	8.39e-05	SPATS2L	3
NUPR11	8.08e-40	0.78083	0.91	0.659	1.77e-35	NUPR1	3
C10orf107	1.81e-69	0.777265	0.444	0.111	3.96e-65	C10orf107	3
RPGRIP1L	1.69e-25	0.772175	0.664	0.411	3.7e-21	RPGRIP1L	3
TGFBI	5.39e-21	0.771858	0.652	0.429	1.18e-16	TGFBI	3
DPY30	4.5e-22	0.769874	0.916	0.842	9.84e-18	DPY30	3
WDR66	1.69e-54	0.769616	0.402	0.111	3.69e-50	WDR66	3
PCM1	5.79e-21	0.769416	0.928	0.855	1.27e-16	PCM1	3
C14orf132	7.02e-37	0.765688	0.688	0.395	1.54e-32	C14orf132	3
DDAH1	1.05e-22	0.765467	0.844	0.707	2.3e-18	DDAH1	3
BBOX1	4.12e-30	0.761995	0.751	0.506	9.01e-26	BBOX1	3
WRB	1.15e-25	0.761416	0.865	0.799	2.51e-21	WRB	3
LTBP1	1.53e-33	0.758148	0.526	0.254	3.36e-29	LTBP1	3
C10orf105	5.58e-128	0.756792	0.381	0.035	1.22e-123	C10orf105	3
PFKFB2	1.32e-64	0.755317	0.568	0.204	2.89e-60	PFKFB2	3
DNAH9	7.52e-63	0.755192	0.535	0.179	1.65e-58	DNAH9	3
COL21A1	1.31e-131	0.753716	0.426	0.045	2.85e-127	COL21A1	3
DNAJC8	1.3e-24	0.75365	0.97	0.909	2.85e-20	DNAJC8	3
ZBED5-AS1	2.1e-52	0.753067	0.652	0.289	4.59e-48	ZBED5-AS1	3
PHTF1	6.83e-33	0.752067	0.592	0.327	1.49e-28	PHTF1	3
ACAP1	9.51e-39	0.751971	0.399	0.141	2.08e-34	ACAP1	3
CCDC74B	1.56e-152	0.750811	0.652	0.116	3.4e-148	CCDC74B	3
IFITM3	1.39e-32	0.74944	0.976	0.87	3.03e-28	IFITM3	3
BCYRN1	3.86e-41	0.748608	0.703	0.363	8.45e-37	BCYRN1	3
KIF27	3.29e-67	0.746954	0.583	0.198	7.2e-63	KIF27	3
EXOC5	2.07e-14	0.746393	0.715	0.614	4.52e-10	EXOC5	3
CNN3	1.68e-35	0.744672	0.991	0.956	3.67e-31	CNN3	3
CDKN1A	6.71e-58	0.739911	0.91	0.585	1.47e-53	CDKN1A	3
IFI27L2	6.15e-18	0.738604	0.934	0.885	1.35e-13	IFI27L2	3
HMGN3	3.55e-24	0.736537	0.985	0.953	7.76e-20	HMGN3	3
TRIM7	9.37e-14	0.736191	0.556	0.387	2.05e-09	TRIM7	3
RFX2	4.22e-27	0.735173	0.538	0.291	9.23e-23	RFX2	3
ODF2L	6.1e-42	0.735053	0.571	0.27	1.34e-37	ODF2L	3
WDR93	2.64e-137	0.734836	0.474	0.058	5.77e-133	WDR93	3
C9orf72	4.4e-55	0.734377	0.727	0.378	9.62e-51	C9orf72	3
EFHC2	2.3e-139	0.733143	0.544	0.08	5.04e-135	EFHC2	3
IQUB	1.78e-61	0.732561	0.387	0.091	3.89e-57	IQUB	3
S100B	4.32e-43	0.730942	1	0.993	9.45e-39	S100B	3
TRIL	8.13e-30	0.728277	0.745	0.495	1.78e-25	TRIL	3
PDIA3	7.08e-36	0.723089	0.985	0.922	1.55e-31	PDIA3	3
PPCS	2.04e-24	0.722522	0.817	0.569	4.46e-20	PPCS	3
MDM2	3.07e-32	0.721829	0.895	0.695	6.72e-28	MDM2	3
TMEM35B	5.39e-23	0.717705	0.652	0.472	1.18e-18	TMEM35B	3
PTPRN2	2.47e-14	0.7174	0.778	0.658	5.41e-10	PTPRN2	3
AK9	4.66e-35	0.715705	0.568	0.275	1.02e-30	AK9	3
CSTB	3.35e-25	0.714469	0.967	0.914	7.33e-21	CSTB	3
RIBC2	2.44e-69	0.712584	0.363	0.069	5.33e-65	RIBC2	3
PRDX6	8.32e-15	0.71159	0.928	0.88	1.82e-10	PRDX6	3
DNAAF1	9.75e-170	0.711462	0.447	0.033	2.13e-165	DNAAF1	3
MORN3	4.19e-101	0.703529	0.444	0.074	9.16e-97	MORN3	3
MRPL57	5.41e-23	0.702652	0.952	0.889	1.18e-18	MRPL57	3
LRRC10B	6.75e-93	0.70076	0.432	0.075	1.48e-88	LRRC10B	3
PSME2	1.16e-29	0.700564	0.919	0.818	2.55e-25	PSME2	3
SLC9A3R1	4.06e-19	0.699934	0.673	0.48	8.87e-15	SLC9A3R1	3
ATP2B4	7.05e-17	0.698408	0.742	0.596	1.54e-12	ATP2B4	3
HNRNPF	2.32e-22	0.69779	0.865	0.797	5.08e-18	HNRNPF	3
STPG1	7.13e-69	0.696749	0.477	0.13	1.56e-64	STPG1	3
TSGA10	1.23e-45	0.695307	0.426	0.143	2.68e-41	TSGA10	3
SON	6.51e-44	0.694908	1	0.995	1.42e-39	SON	3
CAMTA1	1.44e-19	0.694635	0.967	0.887	3.16e-15	CAMTA1	3
AQP4	6.33e-35	0.693827	0.919	0.783	1.39e-30	AQP4	3
TMEM67	2.51e-36	0.693461	0.592	0.318	5.49e-32	TMEM67	3
CARD16	1.96e-21	0.693364	0.568	0.359	4.29e-17	CARD16	3
DZIP3	1.32e-21	0.690441	0.676	0.474	2.88e-17	DZIP3	3
C11orf63	4.55e-81	0.686366	0.435	0.086	9.96e-77	C11orf63	3
BAALC-AS1	1.08e-110	0.683639	0.468	0.072	2.35e-106	BAALC-AS1	3
TCTN1	2.88e-20	0.683283	0.682	0.532	6.29e-16	TCTN1	3
GALNS	5.86e-31	0.682248	0.622	0.377	1.28e-26	GALNS	3
UNC119B	2.8e-17	0.682204	0.604	0.43	6.13e-13	UNC119B	3
ENSA	5.06e-26	0.681531	0.871	0.772	1.11e-21	ENSA	3
IFT88	1.96e-24	0.680643	0.559	0.329	4.29e-20	IFT88	3
LIMCH1	3.26e-19	0.676726	0.787	0.604	7.13e-15	LIMCH1	3
PSMD4	2.19e-24	0.675878	0.985	0.922	4.79e-20	PSMD4	3
WASF2	4.35e-08	0.67344	0.718	0.658	0.000951191	WASF2	3
RGS22	1.27e-54	0.6731	0.435	0.13	2.78e-50	RGS22	3
YBX3	1.31e-12	0.673056	0.733	0.601	2.86e-08	YBX3	3
LRRC34	1.25e-40	0.669675	0.438	0.164	2.73e-36	LRRC34	3
ORMDL2	7.83e-15	0.668558	0.784	0.642	1.71e-10	ORMDL2	3
TEKT2	1.21e-183	0.667389	0.532	0.049	2.65e-179	TEKT2	3
FMN2	0.000967726	0.666526	0.441	0.39	1	FMN2	3
ITGA2	1.38e-51	0.666139	0.526	0.189	3.01e-47	ITGA2	3
CFAP44	6.29e-46	0.665967	0.505	0.192	1.38e-41	CFAP44	3
TMEM50B	7.82e-14	0.66469	0.829	0.745	1.71e-09	TMEM50B	3
C21orf62	1.17e-16	0.663478	0.679	0.505	2.55e-12	C21orf62	3
TMEM14B	2.3e-22	0.662909	0.907	0.817	5.04e-18	TMEM14B	3
CBY1	6.93e-23	0.6611	0.715	0.507	1.52e-18	CBY1	3
PHGDH	1.32e-13	0.660969	0.763	0.634	2.89e-09	PHGDH	3
C11orf74	2.19e-30	0.660701	0.622	0.381	4.79e-26	C11orf74	3
RPF1	3.81e-06	0.658437	0.841	0.754	0.0834215	RPF1	3
AKR7A2	3.36e-09	0.651797	0.718	0.651	7.36e-05	AKR7A2	3
SERTAD4-AS1	9.31e-70	0.649029	0.465	0.116	2.04e-65	SERTAD4-AS1	3
TOMM34	1.78e-18	0.648505	0.652	0.47	3.89e-14	TOMM34	3
CYB5R1	9.96e-19	0.643332	0.682	0.543	2.18e-14	CYB5R1	3
C1orf53	1.47e-15	0.642841	0.474	0.288	3.22e-11	C1orf53	3
PIGP	7.59e-28	0.642775	0.706	0.478	1.66e-23	PIGP	3
EPHX2	2.5e-53	0.642451	0.471	0.152	5.48e-49	EPHX2	3
ANKUB1	7.29e-172	0.640928	0.444	0.032	1.59e-167	ANKUB1	3
SSX2IP	4.98e-29	0.6407	0.622	0.348	1.09e-24	SSX2IP	3
HHLA3	5.53e-17	0.640573	0.565	0.368	1.21e-12	HHLA3	3
SULT1C4	2.91e-29	0.639657	0.574	0.316	6.37e-25	SULT1C4	3
ACADM	4.48e-17	0.63755	0.805	0.681	9.79e-13	ACADM	3
STOML2	3.27e-16	0.635677	0.85	0.784	7.16e-12	STOML2	3
SOD1	3.12e-27	0.63438	0.982	0.981	6.83e-23	SOD1	3
LINC01114	3.81e-38	0.633771	0.432	0.166	8.33e-34	LINC01114	3
SRP9	1.12e-34	0.632371	0.988	0.973	2.45e-30	SRP9	3
LMO3	8.7e-35	0.632276	0.655	0.326	1.9e-30	LMO3	3
CBR1	1.74e-20	0.631822	0.982	0.947	3.81e-16	CBR1	3
MTRNR2L2	6.42e-78	0.631242	0.949	0.733	1.4e-73	MTRNR2L2	3
DDB1	9.91e-10	0.628954	0.808	0.782	2.17e-05	DDB1	3
IGFBP7	2.21e-23	0.628694	0.736	0.533	4.83e-19	IGFBP7	3
TMEM219	3.3e-09	0.627048	0.859	0.808	7.22e-05	TMEM219	3
YAP1	4.36e-20	0.626818	0.514	0.298	9.53e-16	YAP1	3
TCTN2	2.66e-79	0.624988	0.691	0.252	5.82e-75	TCTN2	3
TTC29	2.82e-133	0.624087	0.345	0.024	6.17e-129	TTC29	3
CEP41	5.11e-12	0.62335	0.706	0.601	1.12e-07	CEP41	3
LOC101929243	2.92e-16	0.623257	0.517	0.321	6.39e-12	LOC101929243	3
PDIA41	6.91e-15	0.620768	0.937	0.866	1.51e-10	PDIA4	3
CDS1	3.79e-109	0.620562	0.456	0.07	8.29e-105	CDS1	3
DNAH5	4.77e-106	0.620102	0.441	0.066	1.04e-101	DNAH5	3
CLEC3B	3.44e-84	0.619535	0.339	0.047	7.52e-80	CLEC3B	3
SULT1A1	4.42e-41	0.619131	0.444	0.166	9.67e-37	SULT1A1	3
CCNA1	5.83e-62	0.617795	0.378	0.083	1.27e-57	CCNA1	3
CYBA	5.06e-07	0.616252	0.423	0.339	0.0110667	CYBA	3
XAF1	5.66e-11	0.615346	0.664	0.53	1.24e-06	XAF1	3
RBM8A	5.55e-18	0.612374	0.988	0.955	1.21e-13	RBM8A	3
SCCPDH	5.91e-15	0.612111	0.868	0.799	1.29e-10	SCCPDH	3
SNCAIP	1.51e-37	0.610987	0.586	0.288	3.31e-33	SNCAIP	3
WASHC3	3.79e-14	0.610846	0.892	0.789	8.29e-10	WASHC3	3
DCDC2	6.94e-106	0.610486	0.408	0.055	1.52e-101	DCDC2	3
C14orf159	3.39e-25	0.610457	0.652	0.413	7.42e-21	C14orf159	3
TMEM123	6.73e-14	0.610197	0.847	0.768	1.47e-09	TMEM123	3
AMOTL1	2.13e-33	0.608447	0.568	0.273	4.67e-29	AMOTL1	3
PPIE	2.04e-21	0.608359	0.862	0.7	4.45e-17	PPIE	3
AKAP14	9.13e-37	0.608277	0.321	0.098	2e-32	AKAP14	3
UQCRB	1.77e-15	0.607724	0.991	0.972	3.87e-11	UQCRB	3
PRR29	1.28e-143	0.605857	0.465	0.051	2.8e-139	PRR29	3
AGBL2	1.36e-121	0.604588	0.45	0.059	2.98e-117	AGBL2	3
RSPH3	4.78e-41	0.604218	0.541	0.24	1.05e-36	RSPH3	3
PLA2G16	1.85e-09	0.603813	0.793	0.766	4.04e-05	PLA2G16	3
HMMR1	5.93e-09	0.603716	0.517	0.358	0.000129622	HMMR	3
RPGR	3.54e-34	0.603254	0.577	0.293	7.74e-30	RPGR	3
C9orf135	4.63e-91	0.603082	0.354	0.047	1.01e-86	C9orf135	3
ASPH	5.04e-10	0.602161	0.775	0.722	1.1e-05	ASPH	3
FTH1	3.81e-41	0.600784	1	1	8.33e-37	FTH1	3
CATSPERD	8.1e-93	0.599396	0.291	0.028	1.77e-88	CATSPERD	3
PPT1	5.72e-15	0.599185	0.922	0.901	1.25e-10	PPT1	3
CFAP58	1.1e-117	0.595588	0.318	0.023	2.4e-113	CFAP58	3
TPM3	2.3e-14	0.592544	0.913	0.86	5.02e-10	TPM3	3
DLGAP1-AS1	1.4e-09	0.592233	0.435	0.307	3.07e-05	DLGAP1-AS1	3
CFAP57	9.38e-114	0.59103	0.336	0.029	2.05e-109	CFAP57	3
TTC12	1.68e-70	0.588547	0.435	0.104	3.67e-66	TTC12	3
UACA	1.36e-10	0.586513	0.48	0.33	2.99e-06	UACA	3
NQO1	2.24e-10	0.586398	0.511	0.388	4.91e-06	NQO1	3
RASSF9	3.19e-103	0.586251	0.294	0.024	6.97e-99	RASSF9	3
SAP18	8.73e-19	0.585158	0.979	0.957	1.91e-14	SAP18	3
IDH1-AS1	1.62e-10	0.585103	0.294	0.168	3.55e-06	IDH1-AS1	3
SURF2	3.51e-10	0.584823	0.682	0.574	7.69e-06	SURF2	3
RFX3	1.33e-20	0.584571	0.688	0.456	2.91e-16	RFX3	3
KLHDC8A	4.42e-20	0.583193	0.778	0.599	9.67e-16	KLHDC8A	3
POLR3GL	6e-10	0.581639	0.787	0.686	1.31e-05	POLR3GL	3
LZTFL1	6.43e-31	0.580305	0.559	0.299	1.41e-26	LZTFL1	3
PSPH	2.77e-21	0.579936	0.796	0.583	6.06e-17	PSPH	3
IGFBP4	5.05e-28	0.579468	0.55	0.288	1.11e-23	IGFBP4	3
ZMYND12	8.35e-73	0.578126	0.36	0.066	1.83e-68	ZMYND12	3
BEST4	6.16e-107	0.577841	0.417	0.058	1.35e-102	BEST4	3
ATP5F1	8.89e-15	0.576271	0.97	0.936	1.94e-10	ATP5F1	3
SPATA33	4.22e-16	0.576139	0.511	0.327	9.24e-12	SPATA33	3
CETN3	1.06e-12	0.575782	0.76	0.683	2.32e-08	CETN3	3
C1orf198	1e-15	0.575168	0.667	0.496	2.19e-11	C1orf198	3
MYLK3	1.87e-95	0.574829	0.342	0.041	4.08e-91	MYLK3	3
TSNAXIP1	7.91e-82	0.574024	0.508	0.124	1.73e-77	TSNAXIP1	3
IRF9	1.52e-19	0.573703	0.835	0.723	3.32e-15	IRF9	3
IDNK	2.23e-22	0.573461	0.505	0.282	4.88e-18	IDNK	3
BBS9	2.49e-26	0.573138	0.462	0.227	5.44e-22	BBS9	3
IQCA1	1.56e-51	0.569869	0.441	0.135	3.41e-47	IQCA1	3
STK33	5.98e-21	0.568062	0.538	0.323	1.31e-16	STK33	3
CYB5D1	1.45e-25	0.567988	0.435	0.212	3.16e-21	CYB5D1	3
SSBP3	3.16e-30	0.567984	0.64	0.374	6.9e-26	SSBP3	3
NEURL1B	1.37e-23	0.566267	0.643	0.378	3e-19	NEURL1B	3
LOC101928812	2.32e-20	0.566004	0.441	0.223	5.09e-16	LOC101928812	3
CFAP69	1.79e-69	0.56477	0.456	0.112	3.92e-65	CFAP69	3
EBNA1BP2	1.45e-11	0.564748	0.895	0.794	3.18e-07	EBNA1BP2	3
UFC1	1.03e-12	0.564447	0.871	0.837	2.26e-08	UFC1	3
GUK1	6.17e-16	0.56427	0.976	0.955	1.35e-11	GUK1	3
WDR49	9.82e-94	0.561978	0.429	0.072	2.15e-89	WDR49	3
TMEM47	7.75e-30	0.561875	0.559	0.293	1.69e-25	TMEM47	3
ACYP1	3.18e-25	0.561096	0.814	0.558	6.96e-21	ACYP1	3
PROCR	7.58e-39	0.558803	0.33	0.098	1.66e-34	PROCR	3
CCDC121	4.01e-32	0.558403	0.366	0.135	8.78e-28	CCDC121	3
MINOS11	5.74e-20	0.557799	0.994	0.943	1.26e-15	MINOS1	3
CENPF1	3.39e-20	0.557345	0.958	0.789	7.41e-16	CENPF	3
DCAF8	1.13e-05	0.557061	0.739	0.715	0.247315	DCAF8	3
CROCC	2.57e-56	0.557061	0.577	0.215	5.63e-52	CROCC	3
AK3	5e-09	0.556995	0.706	0.601	0.000109311	AK3	3
SYBU	1.3e-19	0.556036	0.502	0.303	2.84e-15	SYBU	3
FZD3	1.78e-08	0.554381	0.712	0.624	0.000390154	FZD3	3
CIPC	1.06e-15	0.553605	0.649	0.474	2.33e-11	CIPC	3
VWA3B	3.46e-101	0.552494	0.426	0.065	7.58e-97	VWA3B	3
TPR	6.34e-12	0.551813	0.958	0.901	1.39e-07	TPR	3
PPL	1.4e-61	0.550125	0.402	0.096	3.06e-57	PPL	3
FLJ36777	1.48e-58	0.550046	0.324	0.065	3.24e-54	FLJ36777	3
GFAP	7.75e-44	0.549842	1	0.943	1.7e-39	GFAP	3
CNTRL	6.96e-14	0.547305	0.649	0.505	1.52e-09	CNTRL	3
CSF1	6.53e-13	0.546157	0.607	0.454	1.43e-08	CSF1	3
DNAI2	3.09e-127	0.545789	0.351	0.028	6.75e-123	DNAI2	3
ENAH	7.91e-07	0.545538	0.835	0.77	0.0173121	ENAH	3
SLC44A3	3.77e-48	0.542584	0.39	0.114	8.24e-44	SLC44A3	3
TMEM232	2.44e-88	0.542346	0.387	0.059	5.34e-84	TMEM232	3
TMEM42	6.75e-16	0.542205	0.556	0.366	1.48e-11	TMEM42	3
TRAPPC3	4.74e-23	0.541902	0.799	0.61	1.04e-18	TRAPPC3	3
PBXIP1	1.02e-13	0.541243	0.514	0.373	2.24e-09	PBXIP1	3
FHL1	1.42e-12	0.540242	0.931	0.912	3.1e-08	FHL1	3
SGIP1	2.66e-24	0.538412	0.498	0.252	5.81e-20	SGIP1	3
ERICH3	1.75e-19	0.538387	0.324	0.143	3.82e-15	ERICH3	3
EFHD2	2.75e-13	0.536684	0.604	0.443	6e-09	EFHD2	3
EFEMP1	5.48e-41	0.536468	0.787	0.504	1.2e-36	EFEMP1	3
AGTRAP	7.2e-16	0.534667	0.7	0.584	1.57e-11	AGTRAP	3
MAP6	8.02e-13	0.533987	0.495	0.333	1.75e-08	MAP6	3
C1orf228	1.82e-81	0.533813	0.426	0.086	3.98e-77	C1orf228	3
C2orf40	5.63e-36	0.533395	0.327	0.099	1.23e-31	C2orf40	3
BBS4	8.56e-16	0.532465	0.571	0.402	1.87e-11	BBS4	3
DYNLL1	2.3e-12	0.531555	0.988	0.985	5.03e-08	DYNLL1	3
FGF14-AS2	9.18e-32	0.530571	0.438	0.181	2.01e-27	FGF14-AS2	3
DYNC2LI1	9.04e-06	0.530284	0.574	0.508	0.197743	DYNC2LI1	3
LINC01138	2.02e-15	0.529729	0.535	0.387	4.42e-11	LINC01138	3
TXN	6.71e-26	0.529488	1	0.97	1.47e-21	TXN	3
CYHR1	3.44e-08	0.529438	0.637	0.553	0.000753455	CYHR1	3
DAAM1	1.27e-16	0.528498	0.694	0.502	2.78e-12	DAAM1	3
CALM2	3.1e-22	0.526306	1	0.999	6.77e-18	CALM2	3
TP53TG1	9.58e-16	0.526161	0.679	0.492	2.1e-11	TP53TG1	3
MRPS33	2.48e-06	0.525244	0.847	0.812	0.0541563	MRPS33	3
SNW1	9.93e-09	0.524756	0.799	0.722	0.000217234	SNW1	3
LOC105376805	3.57e-14	0.52452	0.607	0.423	7.81e-10	LOC105376805	3
ABAT	1.7e-10	0.523784	0.82	0.757	3.72e-06	ABAT	3
CFAP20	2.11e-15	0.523676	0.901	0.788	4.61e-11	CFAP20	3
ALS2CR12	1.2e-35	0.523671	0.27	0.072	2.61e-31	ALS2CR12	3
SPATA18	2.5e-123	0.523591	0.36	0.031	5.46e-119	SPATA18	3
CCDC57	2.3e-23	0.523463	0.486	0.269	5.02e-19	CCDC57	3
DNAH11	2.89e-48	0.523121	0.408	0.123	6.32e-44	DNAH11	3
NDUFB1	1.99e-11	0.522813	0.958	0.936	4.35e-07	NDUFB1	3
BCAR3	4.58e-19	0.521893	0.384	0.201	1e-14	BCAR3	3
IFIT1	7.35e-10	0.52188	0.405	0.283	1.61e-05	IFIT1	3
REEP2	3.43e-11	0.521831	0.658	0.516	7.5e-07	REEP2	3
NEAT11	2.23e-20	0.521724	1	0.956	4.88e-16	NEAT1	3
MORN1	2.6e-33	0.521205	0.36	0.131	5.68e-29	MORN1	3
AEBP2	4.35e-06	0.520961	0.574	0.484	0.0950572	AEBP2	3
AKNA	0.00446825	0.520182	0.27	0.222	1	AKNA	3
C20orf96	6.44e-27	0.517936	0.574	0.376	1.41e-22	C20orf96	3
CFI	8.63e-33	0.516405	0.544	0.26	1.89e-28	CFI	3
SDK1	1.11e-58	0.51628	0.607	0.234	2.43e-54	SDK1	3
CHCHD5	6.31e-07	0.516109	0.841	0.766	0.0138011	CHCHD5	3
MPC2	2.89e-05	0.51577	0.928	0.883	0.631752	MPC2	3
ENO12	1.75e-16	0.514181	0.997	0.985	3.83e-12	ENO1	3
LAMTOR5	5.17e-19	0.513731	0.979	0.948	1.13e-14	LAMTOR5	3
SERPINA3	7.22e-41	0.512303	0.733	0.403	1.58e-36	SERPINA3	3
OAZ2	2.55e-06	0.51217	0.778	0.786	0.0558722	OAZ2	3
TRNAU1AP	2.15e-22	0.51197	0.667	0.403	4.71e-18	TRNAU1AP	3
HLA-F	4.08e-14	0.51187	0.634	0.492	8.92e-10	HLA-F	3
TEX26	2.47e-113	0.511514	0.453	0.065	5.41e-109	TEX26	3
ATP5H	2.37e-14	0.511246	0.988	0.98	5.19e-10	ATP5H	3
DMRTA2	2.14e-32	0.510731	0.45	0.18	4.67e-28	DMRTA2	3
LMLN	8.47e-07	0.510241	0.336	0.225	0.0185251	LMLN	3
SAXO2	3.68e-61	0.509746	0.414	0.106	8.05e-57	SAXO2	3
EPPK1	7.4e-175	0.509617	0.45	0.032	1.62e-170	EPPK1	3
SUGCT	2.99e-36	0.508166	0.351	0.116	6.54e-32	SUGCT	3
CCDC96	8.95e-55	0.507927	0.294	0.056	1.96e-50	CCDC96	3
CYB561	7.67e-37	0.507178	0.417	0.156	1.68e-32	CYB561	3
C8orf34	3.1e-98	0.507125	0.378	0.05	6.79e-94	C8orf34	3
MANF	1.57e-07	0.507107	0.682	0.583	0.00342358	MANF	3
SMYD3	1.91e-27	0.507041	0.709	0.431	4.18e-23	SMYD3	3
PPP1R14C	1.37e-31	0.507006	0.486	0.225	3e-27	PPP1R14C	3
DNAI1	9.39e-144	0.505926	0.336	0.018	2.05e-139	DNAI1	3
ROMO1	1.27e-23	0.505802	1	0.993	2.77e-19	ROMO1	3
DPM3	3.08e-07	0.505278	0.877	0.839	0.00672872	DPM3	3
RPA31	6.5e-13	0.504568	0.958	0.87	1.42e-08	RPA3	3
PITPNM1	1.36e-44	0.503992	0.447	0.156	2.97e-40	PITPNM1	3
SPEF1	1.29e-124	0.501446	0.417	0.047	2.83e-120	SPEF1	3
SPATA4	2.06e-76	0.501381	0.33	0.05	4.51e-72	SPATA4	3
SH3BGRL3	1.52e-10	0.500475	0.961	0.959	3.32e-06	SH3BGRL3	3
IFI44	6.32e-08	0.500366	0.736	0.626	0.0013821	IFI44	3
CHCHD2	5.42e-78	2.72031	1	0.996	1.19e-73	CHCHD2	4
FKBP5	5.8e-96	2.58527	0.813	0.378	1.27e-91	FKBP5	4
GBAS	5.67e-58	2.38439	0.966	0.861	1.24e-53	GBAS	4
NPTX2	2.97e-216	2.35688	0.728	0.095	6.49e-212	NPTX2	4
CCT6A	3.64e-58	2.27	0.988	0.928	7.97e-54	CCT6A	4
VOPP1	3.39e-54	2.14118	0.896	0.7	7.41e-50	VOPP1	4
MRPS17	1.42e-65	2.02523	0.865	0.59	3.11e-61	MRPS17	4
MT2A	5.53e-94	1.96532	1	0.964	1.21e-89	MT2A	4
SNRPE	9.19e-31	1.93436	0.985	0.932	2.01e-26	SNRPE	4
MYBPC1	1.63e-108	1.89233	0.89	0.374	3.57e-104	MYBPC1	4
EGFR2	5.79e-102	1.71302	0.982	0.541	1.27e-97	EGFR	4
ATP1A2	2.71e-104	1.7111	0.96	0.633	5.92e-100	ATP1A2	4
CST3	2.65e-89	1.63538	1	0.968	5.8e-85	CST3	4
POSTN	3.48e-54	1.60003	0.498	0.152	7.62e-50	POSTN	4
SEC14L1	3.57e-72	1.46932	0.93	0.651	7.82e-68	SEC14L1	4
GNAS	5.68e-75	1.4652	1	0.992	1.24e-70	GNAS	4
LANCL2	1.1e-55	1.42914	0.813	0.52	2.4e-51	LANCL2	4
ZC3H11A	9.92e-26	1.41389	0.859	0.684	2.17e-21	ZC3H11A	4
MT32	1.39e-80	1.396	0.991	0.884	3.04e-76	MT3	4
MLC1	3.85e-91	1.35573	0.976	0.623	8.43e-87	MLC1	4
IGFBP51	1.42e-45	1.30746	0.979	0.756	3.11e-41	IGFBP5	4
MDM4	9e-30	1.29678	0.899	0.699	1.97e-25	MDM4	4
LIFR	6.49e-64	1.18595	0.82	0.451	1.42e-59	LIFR	4
SOX13	1.03e-74	1.16575	0.633	0.211	2.26e-70	SOX13	4
SEZ6	2.77e-53	1.14146	0.792	0.415	6.06e-49	SEZ6	4
C6orf15	1.33e-272	1.13671	0.639	0.036	2.91e-268	C6orf15	4
DSTYK	2.39e-39	1.12503	0.713	0.389	5.24e-35	DSTYK	4
SOCS21	2.04e-82	1.12182	0.905	0.435	4.47e-78	SOCS2	4
CCDC80	5.12e-64	1.11664	0.951	0.602	1.12e-59	CCDC80	4
SLC4A4	3.66e-83	1.11311	0.945	0.502	8.01e-79	SLC4A4	4
PPP1R15B	6.01e-26	1.1071	0.78	0.565	1.32e-21	PPP1R15B	4
GLO1	3.85e-19	1.10669	0.963	0.874	8.42e-15	GLO1	4
RRBP1	2.5e-58	1.0956	0.942	0.695	5.46e-54	RRBP1	4
SPRY1	5.72e-48	1.0883	0.899	0.559	1.25e-43	SPRY1	4
TRIO	1.2e-47	1.06903	0.884	0.642	2.63e-43	TRIO	4
ATP5D	1.84e-74	1.05478	0.985	0.845	4.02e-70	ATP5D	4
PDGFA1	3.7e-54	1.04083	0.881	0.528	8.09e-50	PDGFA	4
RPH3A	1.35e-92	1.04069	0.728	0.228	2.95e-88	RPH3A	4
ATP5G3	3.08e-70	1.0277	0.994	0.763	6.75e-66	ATP5G3	4
SUMF2	1.99e-53	1.00751	0.789	0.48	4.35e-49	SUMF2	4
KLF9	1.05e-63	0.981061	0.703	0.318	2.29e-59	KLF9	4
SNHG25	1.33e-26	0.978783	0.948	0.81	2.91e-22	SNHG25	4
WIPF3	4.95e-111	0.977225	0.853	0.303	1.08e-106	WIPF3	4
ETNK2	4.81e-62	0.974062	0.529	0.16	1.05e-57	ETNK2	4
GAS1	5.83e-61	0.963446	0.749	0.334	1.28e-56	GAS1	4
MT1X1	8.22e-32	0.955526	0.957	0.776	1.8e-27	MT1X	4
RPS21	6.59e-42	0.937233	1	0.987	1.44e-37	RPS21	4
NDUFA3	4.02e-55	0.93233	0.997	0.972	8.8e-51	NDUFA3	4
CDK6	2.01e-44	0.919598	0.826	0.504	4.39e-40	CDK6	4
RPS5	5.43e-61	0.916179	1	0.972	1.19e-56	RPS5	4
RPS19	4.44e-63	0.911266	1	0.997	9.72e-59	RPS19	4
RPL13A	7.12e-63	0.90638	0.997	0.988	1.56e-58	RPL13A	4
RPL28	7.41e-50	0.905171	0.991	0.956	1.62e-45	RPL28	4
SELENOW	6.88e-70	0.903203	0.991	0.936	1.51e-65	SELENOW	4
CALM1	1.84e-54	0.900383	1	0.999	4.01e-50	CALM1	4
AK4	3.31e-61	0.896821	0.853	0.471	7.25e-57	AK4	4
MTCH1	2.03e-10	0.895359	0.914	0.858	4.43e-06	MTCH1	4
MGLL	1.96e-37	0.888737	0.792	0.516	4.29e-33	MGLL	4
RBBP5	7.33e-25	0.881561	0.67	0.432	1.6e-20	RBBP5	4
RN7SK	7.4e-14	0.873957	0.664	0.422	1.62e-09	RN7SK	4
DDIT4	1.92e-27	0.871455	0.743	0.518	4.19e-23	DDIT4	4
PDZD2	3.6e-54	0.868601	0.633	0.25	7.87e-50	PDZD2	4
PSPH1	9.48e-29	0.861796	0.795	0.584	2.07e-24	PSPH	4
SMIM31	3.82e-61	0.861007	0.881	0.485	8.35e-57	SMIM3	4
TSC22D4	1.61e-42	0.844531	0.985	0.924	3.53e-38	TSC22D4	4
BST21	5.98e-61	0.840624	0.896	0.532	1.31e-56	BST2	4
PTPRZ1	1.09e-50	0.833966	1	0.993	2.39e-46	PTPRZ1	4
ELOVL2	1.01e-68	0.831566	0.817	0.365	2.21e-64	ELOVL2	4
KCNIP1	1.65e-49	0.830807	0.746	0.371	3.6e-45	KCNIP1	4
ARC	5.95e-39	0.82414	0.823	0.487	1.3e-34	ARC	4
RPS16	4.77e-40	0.821073	1	0.979	1.04e-35	RPS16	4
RPS11	4.97e-52	0.818706	0.997	0.99	1.09e-47	RPS11	4
PTN2	5.87e-56	0.815888	1	0.996	1.28e-51	PTN	4
ATP1B2	2.37e-44	0.813612	0.982	0.857	5.19e-40	ATP1B2	4
SUB1	1.63e-49	0.812483	1	0.994	3.56e-45	SUB1	4
ACSL3	2.8e-44	0.806639	0.93	0.686	6.11e-40	ACSL3	4
CHRNA1	3.56e-110	0.79989	0.428	0.055	7.79e-106	CHRNA1	4
LHFP	3.32e-55	0.798237	0.853	0.52	7.26e-51	LHFP	4
SLC1A2	8.34e-54	0.796629	0.951	0.657	1.82e-49	SLC1A2	4
RPS15	1.17e-50	0.789029	1	0.996	2.56e-46	RPS15	4
NCAN	1.25e-33	0.783634	0.841	0.502	2.73e-29	NCAN	4
EIF3K	4.11e-48	0.780589	0.979	0.868	8.99e-44	EIF3K	4
IFI61	3.55e-33	0.780061	0.982	0.875	7.77e-29	IFI6	4
SRPX	4.29e-60	0.776762	0.875	0.487	9.39e-56	SRPX	4
RAMP11	4.66e-34	0.763053	0.994	0.885	1.02e-29	RAMP1	4
CCND2	7.97e-39	0.756234	0.976	0.785	1.74e-34	CCND2	4
PIK3R1	1.85e-37	0.753413	0.826	0.562	4.05e-33	PIK3R1	4
PTGS1	5.14e-94	0.75176	0.667	0.197	1.13e-89	PTGS1	4
LRP1	7.6e-35	0.751697	0.976	0.829	1.66e-30	LRP1	4
RPS4X1	2.36e-22	0.746738	1	0.974	5.17e-18	RPS4X	4
ZFYVE21	6.03e-22	0.743261	0.783	0.565	1.32e-17	ZFYVE21	4
UBL5	7.17e-59	0.737942	1	0.995	1.57e-54	UBL5	4
C19orf70	3.89e-40	0.73403	0.985	0.877	8.51e-36	C19orf70	4
NETO2	5.14e-64	0.730313	0.777	0.331	1.12e-59	NETO2	4
UBA52	1.1e-46	0.726835	1	0.985	2.41e-42	UBA52	4
TTYH1	3.66e-17	0.72671	0.911	0.769	8.01e-13	TTYH1	4
PDE4B	5.77e-32	0.725704	0.939	0.747	1.26e-27	PDE4B	4
SLC1A3	2.01e-37	0.721112	0.994	0.904	4.39e-33	SLC1A3	4
LFNG	6.3e-53	0.718519	0.777	0.403	1.38e-48	LFNG	4
SCRN1	5.76e-40	0.716674	0.924	0.699	1.26e-35	SCRN1	4
CHN1	3.63e-32	0.71494	0.85	0.58	7.94e-28	CHN1	4
AQP1	3.8e-81	0.70979	0.731	0.236	8.3e-77	AQP1	4
RHOB	0.00159583	0.707846	0.875	0.826	1	RHOB	4
NFIC	3.83e-30	0.703311	0.936	0.793	8.38e-26	NFIC	4
RPL18	4.06e-40	0.702567	0.997	0.984	8.88e-36	RPL18	4
RPS2	1.89e-29	0.702529	1	0.964	4.13e-25	RPS2	4
NDUFB7	3.29e-47	0.70164	0.988	0.961	7.21e-43	NDUFB7	4
FOXO3	4.1e-37	0.697091	0.768	0.464	8.96e-33	FOXO3	4
CALD1	4.66e-34	0.689892	0.966	0.869	1.02e-29	CALD1	4
KLHDC8A1	6.8e-32	0.687758	0.884	0.588	1.49e-27	KLHDC8A	4
METTL7A	1.35e-44	0.68398	0.896	0.608	2.96e-40	METTL7A	4
C6orf89	1.78e-19	0.681237	0.826	0.623	3.9e-15	C6orf89	4
TRIB2	4.56e-42	0.675769	0.933	0.671	9.98e-38	TRIB2	4
DUSP6	9.53e-35	0.672985	0.832	0.566	2.09e-30	DUSP6	4
NOS2	8.79e-97	0.67292	0.453	0.073	1.92e-92	NOS2	4
TIMM13	2.98e-39	0.668454	0.982	0.87	6.51e-35	TIMM13	4
UQCR11	7.8e-45	0.667917	1	0.996	1.71e-40	UQCR11	4
PTPRA	1.38e-33	0.66452	0.939	0.738	3.03e-29	PTPRA	4
SEC61G2	6.32e-52	0.663784	1	0.974	1.38e-47	SEC61G	4
GAPDH1	1.23e-28	0.662789	1	1	2.7e-24	GAPDH	4
GPI	4.67e-37	0.658948	0.936	0.755	1.02e-32	GPI	4
MEST	2.81e-25	0.656071	0.966	0.783	6.15e-21	MEST	4
XAF11	9e-39	0.653069	0.835	0.512	1.97e-34	XAF1	4
SNHG19	4.7e-16	0.651849	0.529	0.337	1.03e-11	SNHG19	4
RPLP2	6.42e-41	0.651484	1	0.99	1.41e-36	RPLP2	4
NMB	1.22e-27	0.649805	0.813	0.533	2.66e-23	NMB	4
NPNT	1.28e-52	0.647842	0.63	0.251	2.81e-48	NPNT	4
HOPX2	1.56e-23	0.645772	0.911	0.603	3.41e-19	HOPX	4
KCNQ2	1.12e-48	0.645704	0.82	0.465	2.46e-44	KCNQ2	4
RPL23A	9.46e-39	0.642741	1	0.992	2.07e-34	RPL23A	4
SPRY2	4.16e-35	0.639405	0.859	0.59	9.1e-31	SPRY2	4
PLPP3	9.06e-36	0.637558	0.927	0.746	1.98e-31	PLPP3	4
GNG7	2.69e-34	0.636813	0.844	0.567	5.88e-30	GNG7	4
AQP41	3.02e-47	0.625016	0.976	0.778	6.6e-43	AQP4	4
RPL18A	4.7e-27	0.624475	1	0.99	1.03e-22	RPL18A	4
VEGFA1	2.09e-09	0.623287	0.942	0.761	4.56e-05	VEGFA	4
MT1M	3.04e-22	0.620073	0.844	0.586	6.65e-18	MT1M	4
SEZ6L2	2.53e-52	0.619963	0.765	0.391	5.53e-48	SEZ6L2	4
TMEM205	1.2e-28	0.619472	0.957	0.869	2.62e-24	TMEM205	4
TBCA	6.84e-41	0.615779	0.994	0.964	1.5e-36	TBCA	4
CKB	1.63e-29	0.615468	0.997	0.994	3.58e-25	CKB	4
DENND2A	1.25e-25	0.613253	0.731	0.469	2.74e-21	DENND2A	4
CD631	3.57e-37	0.611347	1	0.99	7.81e-33	CD63	4
HIGD2A	3.53e-41	0.610435	0.972	0.835	7.72e-37	HIGD2A	4
XIST	2.3e-121	0.605387	0.654	0.125	5.04e-117	XIST	4
SMIM4	7.68e-13	0.602531	0.847	0.72	1.68e-08	SMIM4	4
P2RY1	1.22e-43	0.601466	0.667	0.315	2.66e-39	P2RY1	4
MZT2B	3.77e-25	0.595708	0.92	0.736	8.24e-21	MZT2B	4
FOXO1	2.37e-38	0.595688	0.602	0.29	5.18e-34	FOXO1	4
ZFAND3	1.01e-15	0.5943	0.731	0.52	2.21e-11	ZFAND3	4
CLIP2	7.05e-27	0.593517	0.887	0.683	1.54e-22	CLIP2	4
RABAC1	1.09e-29	0.590883	0.985	0.884	2.39e-25	RABAC1	4
SDC3	1.16e-34	0.588642	0.933	0.701	2.54e-30	SDC3	4
COX6B1	3.79e-38	0.588527	1	0.986	8.29e-34	COX6B1	4
FAM84B	8.02e-38	0.584917	0.703	0.362	1.75e-33	FAM84B	4
HLA-A2	1.49e-25	0.584663	1	0.968	3.26e-21	HLA-A	4
CYTL1	8.4e-42	0.581468	0.575	0.237	1.84e-37	CYTL1	4
CCDC167	3.24e-05	0.578001	0.927	0.83	0.708608	CCDC167	4
CDC42EP4	8.58e-26	0.572738	0.761	0.509	1.88e-21	CDC42EP4	4
RPS14	1.25e-37	0.571803	1	0.999	2.74e-33	RPS14	4
ATP13A4	1.03e-39	0.570566	0.719	0.391	2.26e-35	ATP13A4	4
RACK1	2.88e-32	0.568959	1	0.99	6.29e-28	RACK1	4
ZFP36L2	6.73e-14	0.565485	0.927	0.836	1.47e-09	ZFP36L2	4
TENM1	1.71e-22	0.565098	0.651	0.4	3.75e-18	TENM1	4
NDUFA11	7.19e-30	0.563069	0.997	0.964	1.57e-25	NDUFA11	4
ASAP1	1.73e-05	0.562213	0.716	0.634	0.378724	ASAP1	4
METTL7B	1.1e-38	0.562149	0.651	0.289	2.42e-34	METTL7B	4
TSPO	1.46e-38	0.561169	0.887	0.632	3.19e-34	TSPO	4
CPNE5	2.75e-65	0.559742	0.498	0.134	6.02e-61	CPNE5	4
MKLN1	5.57e-24	0.558362	0.869	0.715	1.22e-19	MKLN1	4
KCTD20	9.17e-09	0.557845	0.722	0.63	0.000200506	KCTD20	4
LGALS31	2.75e-20	0.552777	0.979	0.775	6.02e-16	LGALS3	4
FKBP1A	5.58e-33	0.551233	0.982	0.898	1.22e-28	FKBP1A	4
RPL36	1.68e-19	0.551083	1	0.999	3.67e-15	RPL36	4
NHP2	1.37e-24	0.550409	0.988	0.927	3e-20	NHP2	4
LPL	3.73e-28	0.549214	0.734	0.437	8.16e-24	LPL	4
TPD52	1.46e-29	0.547055	0.755	0.488	3.2e-25	TPD52	4
ZBTB16	1.33e-87	0.545057	0.355	0.048	2.91e-83	ZBTB16	4
AGT2	8.96e-28	0.542098	0.994	0.799	1.96e-23	AGT	4
TSPAN5	7.47e-29	0.541054	0.758	0.508	1.63e-24	TSPAN5	4
RPL10A	1.07e-20	0.540282	1	0.977	2.33e-16	RPL10A	4
PREX1	3.81e-26	0.537772	0.85	0.621	8.33e-22	PREX1	4
SNRPD3	2.41e-24	0.536926	0.963	0.824	5.27e-20	SNRPD3	4
RNF1801	6.58e-35	0.532384	0.859	0.511	1.44e-30	RNF180	4
ADAM19	2.71e-19	0.530956	0.514	0.29	5.92e-15	ADAM19	4
EEF1A1	3.06e-39	0.529501	1	0.997	6.7e-35	EEF1A1	4
NME3	6.7e-27	0.529463	0.841	0.614	1.47e-22	NME3	4
DPYSL5	5.31e-22	0.528047	0.728	0.491	1.16e-17	DPYSL5	4
IGFBP21	7.04e-31	0.52418	0.954	0.746	1.54e-26	IGFBP2	4
ACSBG1	2.49e-67	0.522726	0.67	0.24	5.44e-63	ACSBG1	4
RPSA	6.32e-23	0.522656	0.979	0.872	1.38e-18	RPSA	4
MAGED1	5.98e-21	0.521952	0.991	0.931	1.31e-16	MAGED1	4
MSANTD4	1.25e-24	0.521757	0.706	0.439	2.72e-20	MSANTD4	4
WDR83OS	5.69e-26	0.520905	0.982	0.928	1.24e-21	WDR83OS	4
SASH1	5.02e-33	0.520226	0.749	0.442	1.1e-28	SASH1	4
ANXA52	1.36e-15	0.517658	1	0.969	2.99e-11	ANXA5	4
SPTBN1	6.63e-25	0.516535	0.976	0.841	1.45e-20	SPTBN1	4
SNRPB2	3.53e-22	0.512971	0.976	0.876	7.72e-18	SNRPB2	4
MSI2	1.17e-21	0.512765	0.945	0.826	2.55e-17	MSI2	4
RPL101	1.17e-19	0.511819	1	0.988	2.56e-15	RPL10	4
IGF2BP3	1.14e-27	0.511056	0.526	0.26	2.5e-23	IGF2BP3	4
VIM1	2.08e-24	0.511022	1	0.926	4.55e-20	VIM	4
SPRY4	8.73e-37	0.509114	0.706	0.376	1.91e-32	SPRY4	4
CNR1	6.18e-13	0.507882	0.667	0.446	1.35e-08	CNR1	4
COMT	2.13e-31	0.507693	0.93	0.792	4.66e-27	COMT	4
AHCYL2	3.7e-32	0.50674	0.777	0.476	8.09e-28	AHCYL2	4
CALR	2.37e-16	0.504917	0.994	0.973	5.19e-12	CALR	4
BCAP29	7.34e-21	0.50387	0.911	0.773	1.61e-16	BCAP29	4
RPL391	8.76e-06	0.502035	1	0.995	0.19166	RPL39	4
SLC39A10	1.21e-22	0.50163	0.765	0.519	2.65e-18	SLC39A10	4
PPIA1	1.12e-13	0.501048	1	0.999	2.45e-09	PPIA	4
DGKZ	2.64e-40	0.500695	0.648	0.332	5.77e-36	DGKZ	4
DLL3	6.58e-110	2.28727	0.879	0.378	1.44e-105	DLL3	5
GRIA2	1.06e-122	2.17283	0.977	0.582	2.31e-118	GRIA2	5
APOD	3.1e-101	2.15207	0.977	0.599	6.77e-97	APOD	5
RTN1	2.14e-169	2.07856	0.882	0.265	4.69e-165	RTN1	5
SCD5	1.5e-99	2.02815	0.99	0.811	3.28e-95	SCD5	5
PLP1	4.54e-101	1.86628	1	0.902	9.94e-97	PLP1	5
LOC286178	1.86e-94	1.84641	0.548	0.115	4.08e-90	LOC286178	5
FXYD6	1.76e-102	1.84123	0.99	0.952	3.85e-98	FXYD6	5
OLIG1	9.43e-83	1.84077	0.967	0.807	2.06e-78	OLIG1	5
LMF1	5.43e-66	1.80249	0.931	0.703	1.19e-61	LMF1	5
FAM110B	1.79e-79	1.69057	0.843	0.47	3.92e-75	FAM110B	5
SMOC1	1.1e-105	1.65947	0.79	0.282	2.4e-101	SMOC1	5
LINC00844	5.11e-58	1.6466	0.816	0.481	1.12e-53	LINC00844	5
PTGDS	6.82e-112	1.6405	0.977	0.661	1.49e-107	PTGDS	5
RNR1	1.23e-109	1.63426	1	1	2.69e-105	RNR1	5
SCG3	1.52e-82	1.61265	0.987	0.83	3.33e-78	SCG3	5
BCAN	8.64e-91	1.55901	1	0.912	1.89e-86	BCAN	5
ALDOC	2.12e-33	1.53955	0.721	0.499	4.64e-29	ALDOC	5
HES6	8.84e-59	1.52837	0.885	0.676	1.93e-54	HES6	5
NTM	6.81e-77	1.49462	0.928	0.574	1.49e-72	NTM	5
SOX8	3.01e-61	1.48897	0.944	0.717	6.59e-57	SOX8	5
CPE	1.66e-46	1.481	0.895	0.652	3.63e-42	CPE	5
ATCAY	3.64e-84	1.46368	0.807	0.352	7.96e-80	ATCAY	5
NDRG2	1.19e-54	1.45979	0.918	0.735	2.6e-50	NDRG2	5
NKAIN4	1.3e-70	1.45745	0.889	0.569	2.85e-66	NKAIN4	5
SPARCL1	5.26e-15	1.44121	0.892	0.857	1.15e-10	SPARCL1	5
CHGB	2.84e-125	1.43575	0.731	0.195	6.22e-121	CHGB	5
FERMT1	3.88e-110	1.39497	0.643	0.156	8.5e-106	FERMT1	5
RPS12	4.93e-46	1.38696	0.987	0.98	1.08e-41	RPS12	5
RPS24	3.59e-68	1.38417	0.977	0.972	7.86e-64	RPS24	5
POLR2F	1.57e-41	1.37284	0.944	0.883	3.44e-37	POLR2F	5
RPL3	8.1e-67	1.31829	0.997	0.967	1.77e-62	RPL3	5
GPR17	2.14e-43	1.31525	0.433	0.148	4.67e-39	GPR17	5
GRIA4	8.98e-65	1.30986	0.761	0.382	1.96e-60	GRIA4	5
ARPP21	6.29e-86	1.29602	0.692	0.226	1.37e-81	ARPP21	5
LRRC75A-AS1	1.21e-53	1.28756	0.938	0.871	2.65e-49	LRRC75A-AS1	5
PLPPR1	3.04e-104	1.25755	0.8	0.29	6.64e-100	PLPPR1	5
SNHG8	1.35e-31	1.25502	0.892	0.826	2.94e-27	SNHG8	5
MBP	1.36e-74	1.25313	0.977	0.701	2.97e-70	MBP	5
MAP2	2.31e-54	1.25054	0.974	0.918	5.06e-50	MAP2	5
GPM6A	7.9e-94	1.24689	1	0.981	1.73e-89	GPM6A	5
OMG	3.78e-69	1.2236	0.81	0.416	8.26e-65	OMG	5
LRRN1	3.14e-57	1.21342	0.803	0.46	6.87e-53	LRRN1	5
KLRC2	5.22e-106	1.20566	0.784	0.251	1.14e-101	KLRC2	5
CRYAB	1.18e-40	1.19925	0.993	0.931	2.58e-36	CRYAB	5
SEZ6L	3.85e-63	1.19492	0.767	0.369	8.42e-59	SEZ6L	5
RPL34	2.41e-45	1.18353	1	0.999	5.26e-41	RPL34	5
AMER2	8.72e-64	1.17398	0.81	0.412	1.91e-59	AMER2	5
TNK2	4.73e-71	1.15378	0.784	0.392	1.03e-66	TNK2	5
ALCAM	8.29e-71	1.14132	0.931	0.607	1.81e-66	ALCAM	5
CALCRL	3.68e-94	1.12264	0.643	0.172	8.05e-90	CALCRL	5
NCAM1	1.95e-58	1.11678	0.98	0.833	4.27e-54	NCAM1	5
MARCKS	9.19e-64	1.11433	1	0.983	2.01e-59	MARCKS	5
PHYHIPL	2.07e-94	1.11104	0.823	0.372	4.52e-90	PHYHIPL	5
FAIM2	4.29e-75	1.1097	0.892	0.531	9.39e-71	FAIM2	5
SERPINE2	1.02e-44	1.10271	0.908	0.76	2.24e-40	SERPINE2	5
RPS29	2.13e-50	1.09473	1	0.999	4.65e-46	RPS29	5
RPS23	6.86e-45	1.09256	0.997	0.986	1.5e-40	RPS23	5
ST3GAL5	1.76e-31	1.08865	0.797	0.645	3.84e-27	ST3GAL5	5
SIRT2	7.83e-22	1.08601	0.908	0.835	1.71e-17	SIRT2	5
HMP19	1.39e-130	1.08168	0.607	0.105	3.04e-126	HMP19	5
SLAIN1	3.13e-55	1.07664	0.866	0.597	6.85e-51	SLAIN1	5
LHFPL3	2.29e-42	1.07608	0.856	0.625	5e-38	LHFPL3	5
TM7SF2	5.93e-52	1.07604	0.784	0.466	1.3e-47	TM7SF2	5
HAPLN1	5.71e-49	1.07415	0.489	0.172	1.25e-44	HAPLN1	5
KCNIP3	5e-104	1.05805	0.636	0.165	1.09e-99	KCNIP3	5
RPS3	2.91e-43	1.05712	0.993	0.988	6.36e-39	RPS3	5
BMP2	9.28e-140	1.05211	0.498	0.06	2.03e-135	BMP2	5
RPL31	3.68e-47	1.05039	1	0.999	8.05e-43	RPL31	5
RPL21	1.12e-34	1.04425	0.951	0.964	2.45e-30	RPL21	5
SHD	7.15e-71	1.04086	0.656	0.251	1.56e-66	SHD	5
GALNT13	3e-147	1.03086	0.652	0.114	6.55e-143	GALNT13	5
OLIG2	2.6e-43	1.02745	0.852	0.589	5.69e-39	OLIG2	5
NRXN1	5.74e-46	1.02288	0.816	0.492	1.26e-41	NRXN1	5
RPS25	1.2e-39	1.0156	0.993	0.983	2.62e-35	RPS25	5
TCF12	6.89e-41	1.01319	0.918	0.848	1.51e-36	TCF12	5
CSPG5	1.01e-38	1.01311	0.744	0.475	2.2e-34	CSPG5	5
PID1	4.31e-61	1.01311	0.669	0.284	9.43e-57	PID1	5
THY1	2.37e-41	1.01032	0.905	0.761	5.19e-37	THY1	5
GABBR1	1.2e-41	1.00803	0.715	0.449	2.63e-37	GABBR1	5
SCN3A	3.51e-53	1.00106	0.859	0.562	7.68e-49	SCN3A	5
LRRC4C	5.34e-55	0.991548	0.62	0.239	1.17e-50	LRRC4C	5
ATP6V1G2	1.22e-52	0.988096	0.662	0.316	2.67e-48	ATP6V1G2	5
CSMD3	5.8e-121	0.987412	0.561	0.096	1.27e-116	CSMD3	5
SNX22	8.23e-42	0.984792	0.58	0.262	1.8e-37	SNX22	5
EPN2	1.84e-20	0.98422	0.826	0.727	4.01e-16	EPN2	5
BEX1	1.95e-46	0.972014	0.967	0.919	4.27e-42	BEX1	5
APC2	3.13e-26	0.969778	0.685	0.461	6.85e-22	APC2	5
CLASP2	2.17e-48	0.965973	0.852	0.574	4.74e-44	CLASP2	5
FGF12	5e-40	0.955387	0.59	0.277	1.09e-35	FGF12	5
ZCCHC24	5.15e-28	0.953921	0.689	0.464	1.13e-23	ZCCHC24	5
RTN3	2.56e-63	0.953002	0.993	0.957	5.6e-59	RTN3	5
TAOK3	3.54e-31	0.9519	0.885	0.774	7.74e-27	TAOK3	5
CNTN1	3.49e-65	0.950592	0.816	0.367	7.63e-61	CNTN1	5
SLIT1	1.67e-39	0.946765	0.652	0.36	3.66e-35	SLIT1	5
CADM2	1.6e-40	0.945587	0.803	0.53	3.49e-36	CADM2	5
RPL15	6.15e-54	0.945053	1	0.993	1.35e-49	RPL15	5
EIF3L	4.97e-37	0.937166	0.872	0.743	1.09e-32	EIF3L	5
ZFAS1	4.94e-23	0.93542	0.928	0.894	1.08e-18	ZFAS1	5
GAS5	4.05e-23	0.934214	0.774	0.651	8.86e-19	GAS5	5
C8orf46	1.09e-41	0.932975	0.79	0.496	2.39e-37	C8orf46	5
RPL37A	3.36e-43	0.927628	1	1	7.35e-39	RPL37A	5
RAP2A	8.75e-26	0.9258	0.754	0.608	1.91e-21	RAP2A	5
RGMB	5.41e-33	0.925006	0.669	0.433	1.18e-28	RGMB	5
RPS13	1.47e-39	0.92426	0.977	0.987	3.22e-35	RPS13	5
RPS6	4.19e-35	0.92193	0.997	0.996	9.17e-31	RPS6	5
ASIC1	3.46e-73	0.91994	0.682	0.25	7.58e-69	ASIC1	5
CIRBP	7.24e-44	0.911799	0.987	0.953	1.58e-39	CIRBP	5
RNR2	1.43e-43	0.911299	1	1	3.12e-39	RNR2	5
TNR	1.47e-104	0.911155	0.439	0.062	3.23e-100	TNR	5
ID1	7.85e-38	0.909587	0.613	0.307	1.72e-33	ID1	5
MEGF11	9.89e-51	0.901515	0.525	0.195	2.16e-46	MEGF11	5
SOX6	5.01e-34	0.900011	0.761	0.512	1.1e-29	SOX6	5
RAB2A	1.66e-37	0.899765	0.928	0.867	3.63e-33	RAB2A	5
RPS3A	2.51e-30	0.898708	0.984	0.991	5.5e-26	RPS3A	5
PHLDA1	9.5e-29	0.890273	0.905	0.826	2.08e-24	PHLDA1	5
WSB1	5.45e-47	0.889742	0.984	0.893	1.19e-42	WSB1	5
SNTG1	1.46e-27	0.884142	0.62	0.38	3.2e-23	SNTG1	5
ENHO	3.52e-56	0.876209	0.577	0.216	7.7e-52	ENHO	5
BEX2	1.96e-11	0.874214	0.708	0.597	4.29e-07	BEX2	5
PSD2	4.49e-21	0.869975	0.587	0.395	9.82e-17	PSD2	5
IDI1	1.54e-36	0.867259	0.803	0.593	3.38e-32	IDI1	5
VCAN	2.32e-14	0.864569	0.81	0.723	5.08e-10	VCAN	5
MSMO1	1.19e-17	0.864499	0.715	0.602	2.61e-13	MSMO1	5
MAGEH1	4.41e-39	0.856779	0.823	0.569	9.64e-35	MAGEH1	5
SCD1	2.19e-35	0.856009	0.944	0.791	4.79e-31	SCD	5
ANGPTL2	1.04e-18	0.855975	0.784	0.6	2.27e-14	ANGPTL2	5
TCEAL2	1.66e-33	0.853567	0.767	0.496	3.63e-29	TCEAL2	5
CHD7	9.43e-20	0.849184	0.793	0.648	2.06e-15	CHD7	5
HES5	7.16e-29	0.846311	0.275	0.083	1.57e-24	HES5	5
TTC3	6.16e-37	0.844262	0.957	0.935	1.35e-32	TTC3	5
PPP1R14A	1.84e-102	0.842275	0.852	0.347	4.03e-98	PPP1R14A	5
ZBTB20	4.58e-42	0.840073	1	0.988	1e-37	ZBTB20	5
JMJD1C	3.89e-27	0.838732	0.833	0.685	8.51e-23	JMJD1C	5
SLC6A1	4.44e-45	0.838698	0.725	0.379	9.7e-41	SLC6A1	5
LUZP2	1.3e-14	0.836517	0.364	0.199	2.85e-10	LUZP2	5
UGT8	5.39e-88	0.83421	0.843	0.352	1.18e-83	UGT8	5
GABRB3	2.19e-142	0.833251	0.423	0.035	4.79e-138	GABRB3	5
BEST3	1.03e-22	0.831129	0.538	0.321	2.26e-18	BEST3	5
RPL30	9.78e-36	0.827683	0.993	0.995	2.14e-31	RPL30	5
CTTNBP2	5.25e-50	0.827524	0.757	0.389	1.15e-45	CTTNBP2	5
SEMA5A	4.7e-08	0.824881	0.738	0.688	0.00102793	SEMA5A	5
NAV1	1.23e-11	0.82475	0.721	0.624	2.68e-07	NAV1	5
GABARAP	3.62e-38	0.823931	0.984	0.986	7.92e-34	GABARAP	5
SLC22A17	6.33e-35	0.823892	0.833	0.62	1.39e-30	SLC22A17	5
RPL37	5.1e-29	0.823006	0.993	0.997	1.12e-24	RPL37	5
INA	3.92e-78	0.820616	0.426	0.083	8.58e-74	INA	5
PCBP4	1.07e-35	0.820555	0.666	0.406	2.34e-31	PCBP4	5
CCSER2	2.46e-36	0.820297	0.738	0.473	5.37e-32	CCSER2	5
SULF2	1.64e-19	0.818183	0.718	0.599	3.59e-15	SULF2	5
NEU4	5.64e-49	0.817302	0.636	0.304	1.23e-44	NEU4	5
ANK3	8.69e-35	0.816828	0.656	0.351	1.9e-30	ANK3	5
HIP1R	3.32e-88	0.814124	0.754	0.299	7.27e-84	HIP1R	5
MAPT	2.34e-32	0.809566	0.748	0.509	5.12e-28	MAPT	5
ARID4A	9.95e-23	0.808076	0.774	0.642	2.18e-18	ARID4A	5
LRRTM3	2.15e-19	0.804285	0.495	0.293	4.71e-15	LRRTM3	5
UBXN1	2.98e-22	0.794785	0.879	0.828	6.52e-18	UBXN1	5
NCAN1	3.25e-25	0.787758	0.721	0.516	7.11e-21	NCAN	5
DNER	2.47e-37	0.785698	0.846	0.569	5.4e-33	DNER	5
RPL4	4.78e-29	0.782773	0.977	0.959	1.05e-24	RPL4	5
RPL102	4.99e-31	0.782137	0.997	0.989	1.09e-26	RPL10	5
TSC22D1	1.69e-25	0.781669	0.951	0.934	3.7e-21	TSC22D1	5
RPL6	2.73e-26	0.78127	0.977	0.969	5.98e-22	RPL6	5
JPH4	1.14e-50	0.775004	0.407	0.114	2.5e-46	JPH4	5
KLRC3	9.59e-56	0.771767	0.505	0.16	2.1e-51	KLRC3	5
GDAP1L1	2.68e-62	0.768432	0.518	0.155	5.87e-58	GDAP1L1	5
FAU	4.07e-30	0.768428	0.993	0.996	8.9e-26	FAU	5
RPL32	3.51e-31	0.767798	0.997	0.996	7.68e-27	RPL32	5
SPOCK1	2.4e-32	0.767302	0.446	0.181	5.25e-28	SPOCK1	5
PHACTR3	2.57e-69	0.765576	0.646	0.229	5.62e-65	PHACTR3	5
RPL13	5.17e-37	0.763766	0.99	0.994	1.13e-32	RPL13	5
DGCR6	2.5e-19	0.762959	0.564	0.386	5.47e-15	DGCR6	5
WBP2	3.51e-42	0.758308	0.957	0.842	7.67e-38	WBP2	5
SNHG6	2.9e-14	0.756421	0.846	0.793	6.34e-10	SNHG6	5
N4BP2L2	1.05e-11	0.756244	0.839	0.776	2.29e-07	N4BP2L2	5
RTKN	5.03e-38	0.755559	0.685	0.412	1.1e-33	RTKN	5
CA10	7.67e-26	0.755235	0.466	0.221	1.68e-21	CA10	5
BEX4	3.77e-38	0.751696	0.944	0.808	8.25e-34	BEX4	5
NRXN2	2.49e-15	0.750803	0.662	0.501	5.44e-11	NRXN2	5
CXXC4	3.51e-15	0.749211	0.564	0.396	7.68e-11	CXXC4	5
ADGRG1	1.38e-21	0.74612	0.941	0.895	3.02e-17	ADGRG1	5
RGR	4.04e-109	0.746083	0.423	0.055	8.84e-105	RGR	5
C1orf611	2.95e-20	0.745368	0.987	0.982	6.46e-16	C1orf61	5
UNC79	4.77e-82	0.74514	0.551	0.143	1.04e-77	UNC79	5
GADD45G	2.95e-13	0.744868	0.446	0.293	6.44e-09	GADD45G	5
DLL1	3.4e-39	0.744043	0.534	0.243	7.44e-35	DLL1	5
OSBPL8	3.32e-16	0.743643	0.826	0.746	7.27e-12	OSBPL8	5
EFS	4.69e-31	0.740253	0.659	0.395	1.03e-26	EFS	5
44812	9.04e-41	0.738276	0.931	0.686	1.98e-36	44812	5
RPL9	2.08e-31	0.737395	0.987	0.969	4.54e-27	RPL9	5
GFRA1	3.96e-54	0.737245	0.446	0.128	8.66e-50	GFRA1	5
ERMN	6.83e-127	0.73684	0.839	0.285	1.49e-122	ERMN	5
RAB3IP	1.7e-24	0.736152	0.761	0.591	3.72e-20	RAB3IP	5
SLC1A21	6.68e-14	0.735308	0.748	0.68	1.46e-09	SLC1A2	5
KIF3A	2.61e-14	0.73523	0.79	0.706	5.7e-10	KIF3A	5
RPL29	1.27e-29	0.730374	0.98	0.982	2.79e-25	RPL29	5
RGCC	7.75e-43	0.729373	0.748	0.442	1.7e-38	RGCC	5
CHD9	7.24e-24	0.724495	0.911	0.839	1.58e-19	CHD9	5
CRMP1	1.53e-30	0.724292	0.823	0.645	3.36e-26	CRMP1	5
FDFT1	2.01e-08	0.723817	0.725	0.685	0.000439027	FDFT1	5
DDX17	1.56e-28	0.722441	0.944	0.877	3.42e-24	DDX17	5
BTG2	3.95e-41	0.716403	0.921	0.707	8.64e-37	BTG2	5
ST6GAL2	2.78e-17	0.715975	0.367	0.192	6.09e-13	ST6GAL2	5
TSC22D41	1.01e-32	0.714758	0.993	0.924	2.2e-28	TSC22D4	5
IGSF21	9.18e-37	0.713568	0.443	0.171	2.01e-32	IGSF21	5
TMEFF2	1.27e-33	0.712273	0.587	0.286	2.78e-29	TMEFF2	5
LUC7L3	6.15e-31	0.710072	0.99	0.973	1.35e-26	LUC7L3	5
ZFYVE16	2.19e-22	0.709829	0.784	0.623	4.78e-18	ZFYVE16	5
SERINC5	1.75e-27	0.708496	0.761	0.534	3.82e-23	SERINC5	5
KCNJ10	2.45e-40	0.706741	0.744	0.468	5.37e-36	KCNJ10	5
RPS27A	1.98e-25	0.704832	1	0.989	4.33e-21	RPS27A	5
C6orf48	1.5e-17	0.702169	0.892	0.884	3.29e-13	C6orf48	5
FBXO25	0.000519401	0.699002	0.449	0.402	1	FBXO25	5
HEY1	2.64e-05	0.698458	0.544	0.5	0.577447	HEY1	5
HSD17B12	1.71e-18	0.698398	0.813	0.719	3.75e-14	HSD17B12	5
MAML2	4.35e-13	0.696524	0.567	0.423	9.51e-09	MAML2	5
KCNQ21	6.03e-19	0.694535	0.669	0.483	1.32e-14	KCNQ2	5
SOX4	5.14e-15	0.691722	0.931	0.948	1.12e-10	SOX4	5
PNMA1	1.1e-19	0.690776	0.807	0.749	2.41e-15	PNMA1	5
ST13	2.19e-22	0.689998	0.941	0.902	4.79e-18	ST13	5
ZNF488	5.95e-72	0.687844	0.449	0.103	1.3e-67	ZNF488	5
LRP4	3.6e-27	0.685789	0.659	0.41	7.86e-23	LRP4	5
ZMIZ1	9.75e-22	0.685688	0.721	0.578	2.13e-17	ZMIZ1	5
PPA1	6.4e-23	0.683441	0.807	0.679	1.4e-18	PPA1	5
EEF1A11	9.91e-32	0.683171	1	0.997	2.17e-27	EEF1A1	5
ABAT1	9.27e-22	0.681584	0.839	0.756	2.03e-17	ABAT	5
YIF1A	8.11e-16	0.681196	0.823	0.767	1.77e-11	YIF1A	5
TSPAN7	2.81e-22	0.680479	0.918	0.856	6.14e-18	TSPAN7	5
GRID2	3.74e-26	0.678812	0.459	0.215	8.19e-22	GRID2	5
TF	2.45e-75	0.675694	0.931	0.562	5.35e-71	TF	5
LDOC1	5.39e-51	0.673167	0.63	0.26	1.18e-46	LDOC1	5
CCND1	2.61e-05	0.67218	0.561	0.543	0.571549	CCND1	5
RPL24	3.55e-26	0.671607	0.984	0.978	7.77e-22	RPL24	5
SMIM18	8.59e-50	0.671096	0.42	0.117	1.88e-45	SMIM18	5
ALDH2	1.74e-18	0.668937	0.734	0.597	3.8e-14	ALDH2	5
RASSF2	4.58e-25	0.668473	0.882	0.7	1e-20	RASSF2	5
PLEKHB1	3.29e-25	0.664478	0.898	0.762	7.19e-21	PLEKHB1	5
GAD1	3.81e-29	0.659043	0.528	0.276	8.33e-25	GAD1	5
RPL27A	1.22e-22	0.656902	0.993	0.994	2.66e-18	RPL27A	5
INSIG1	8.86e-11	0.656761	0.646	0.53	1.94e-06	INSIG1	5
SEZ6L21	2.23e-26	0.656312	0.649	0.405	4.88e-22	SEZ6L2	5
SLC38A1	8.74e-26	0.656235	0.62	0.363	1.91e-21	SLC38A1	5
CNP	1.3e-30	0.655774	0.98	0.909	2.84e-26	CNP	5
LINC01105	3.55e-54	0.655655	0.511	0.164	7.76e-50	LINC01105	5
RPL7A	1.65e-22	0.65565	0.984	0.979	3.61e-18	RPL7A	5
C1QL1	1.34e-14	0.652337	0.561	0.38	2.93e-10	C1QL1	5
CUEDC2	1.34e-11	0.652242	0.77	0.75	2.93e-07	CUEDC2	5
NAP1L5	1.24e-20	0.651898	0.456	0.251	2.72e-16	NAP1L5	5
MOBP	7.22e-136	0.651606	0.767	0.196	1.58e-131	MOBP	5
P2RX7	1.95e-20	0.649615	0.518	0.297	4.27e-16	P2RX7	5
SCRG1	2.81e-18	0.643584	0.984	0.949	6.14e-14	SCRG1	5
PLLP	1.32e-23	0.642211	0.846	0.62	2.9e-19	PLLP	5
RIMS2	4.82e-72	0.642021	0.377	0.068	1.06e-67	RIMS2	5
NLGN2	6.51e-13	0.638219	0.57	0.435	1.42e-08	NLGN2	5
ELMO1	1.41e-45	0.638185	0.675	0.338	3.08e-41	ELMO1	5
PIK3R11	9.01e-12	0.636808	0.679	0.579	1.97e-07	PIK3R1	5
SPHKAP	2.38e-71	0.636419	0.256	0.027	5.22e-67	SPHKAP	5
OPHN1	8.47e-22	0.636381	0.495	0.284	1.85e-17	OPHN1	5
MTHFD2	4.29e-18	0.636118	0.498	0.3	9.38e-14	MTHFD2	5
TOX	1.08e-20	0.63601	0.423	0.215	2.37e-16	TOX	5
CDR1	3e-46	0.635502	0.357	0.092	6.57e-42	CDR1	5
FAM155A	1.44e-67	0.635106	0.42	0.093	3.15e-63	FAM155A	5
AKR1C3	5.41e-73	0.634517	0.354	0.059	1.18e-68	AKR1C3	5
RAB18	6.29e-22	0.632603	0.816	0.698	1.38e-17	RAB18	5
PTPRD	2.32e-29	0.631188	0.695	0.416	5.07e-25	PTPRD	5
USMG5	8e-11	0.630016	0.944	0.944	1.75e-06	USMG5	5
CYFIP2	5.44e-14	0.629793	0.561	0.413	1.19e-09	CYFIP2	5
ASTN1	8.26e-09	0.629367	0.57	0.491	0.000180755	ASTN1	5
DDIT41	4.47e-11	0.629044	0.61	0.533	9.79e-07	DDIT4	5
CYTH1	1.2e-32	0.628889	0.682	0.413	2.63e-28	CYTH1	5
ATAD1	7.5e-26	0.626761	0.685	0.487	1.64e-21	ATAD1	5
BAZ2B	7.47e-12	0.625057	0.826	0.741	1.63e-07	BAZ2B	5
EEF1G	4.76e-12	0.625005	0.954	0.969	1.04e-07	EEF1G	5
SHC3	5e-13	0.624719	0.502	0.348	1.09e-08	SHC3	5
KCNQ1OT1	8.97e-08	0.622937	0.793	0.763	0.00196324	KCNQ1OT1	5
MXI1	8.25e-18	0.622868	0.541	0.341	1.81e-13	MXI1	5
MAP4K5	5.47e-17	0.621332	0.692	0.525	1.2e-12	MAP4K5	5
PTPRZ11	5.94e-23	0.620561	0.997	0.993	1.3e-18	PTPRZ1	5
PTPRS	3e-18	0.619748	0.869	0.781	6.57e-14	PTPRS	5
EEF2	8e-14	0.619291	0.934	0.908	1.75e-09	EEF2	5
ARHGAP12	2.85e-16	0.618604	0.636	0.483	6.22e-12	ARHGAP12	5
VPS13C	1.78e-09	0.618228	0.784	0.728	3.89e-05	VPS13C	5
SCARB2	6.42e-18	0.616534	0.925	0.852	1.4e-13	SCARB2	5
RASSF4	5.33e-19	0.615519	0.62	0.455	1.17e-14	RASSF4	5
SCARNA9	9.44e-12	0.614768	0.387	0.25	2.07e-07	SCARNA9	5
BAALC	1.09e-16	0.613591	0.885	0.778	2.39e-12	BAALC	5
HNRNPDL	1.82e-26	0.61161	0.984	0.979	3.98e-22	HNRNPDL	5
NOVA1	3.8e-20	0.608745	0.951	0.892	8.3e-16	NOVA1	5
ATP9A	2.46e-15	0.608277	0.636	0.5	5.38e-11	ATP9A	5
FRA10AC1	9.45e-09	0.606542	0.505	0.393	0.000206687	FRA10AC1	5
RNA28S5	1.74e-10	0.606514	0.823	0.749	3.81e-06	RNA28S5	5
44807	1.07e-17	0.606373	0.508	0.313	2.33e-13	44807	5
CD241	4.04e-30	0.604102	0.718	0.443	8.83e-26	CD24	5
LDHB	2e-30	0.60342	0.99	0.99	4.38e-26	LDHB	5
ABI1	1.86e-13	0.601979	0.61	0.5	4.07e-09	ABI1	5
RPS15A	1.24e-14	0.601087	0.97	0.97	2.7e-10	RPS15A	5
ACSL6	3.61e-20	0.600408	0.43	0.216	7.9e-16	ACSL6	5
KCNIP2	5.16e-62	0.598035	0.331	0.059	1.13e-57	KCNIP2	5
SC5D	8.17e-11	0.597325	0.669	0.597	1.79e-06	SC5D	5
SCG21	1.05e-09	0.596579	0.669	0.542	2.29e-05	SCG2	5
PPFIA2	5.69e-43	0.596566	0.502	0.188	1.24e-38	PPFIA2	5
BRINP3	3.38e-17	0.595525	0.498	0.31	7.39e-13	BRINP3	5
CAMSAP2	1.07e-09	0.595391	0.734	0.687	2.33e-05	CAMSAP2	5
RPL12	2.15e-11	0.594921	0.931	0.937	4.7e-07	RPL12	5
XYLT1	2.08e-10	0.594215	0.449	0.326	4.54e-06	XYLT1	5
44808	1.17e-75	0.59407	0.852	0.434	2.56e-71	44808	5
CNRIP1	7.93e-46	0.592713	0.649	0.321	1.74e-41	CNRIP1	5
DANCR	3.18e-07	0.592646	0.731	0.694	0.00694539	DANCR	5
ADAM22	4.79e-15	0.590832	0.534	0.361	1.05e-10	ADAM22	5
CYP51A1	0.000763023	0.590477	0.761	0.787	1	CYP51A1	5
GSTA4	2.78e-15	0.589144	0.734	0.668	6.07e-11	GSTA4	5
LINC00643	1.01e-32	0.588374	0.403	0.145	2.21e-28	LINC00643	5
RPS28	2.5e-20	0.588115	0.928	0.907	5.46e-16	RPS28	5
CSRNP3	7.62e-20	0.587839	0.511	0.288	1.67e-15	CSRNP3	5
RPSA1	8.77e-20	0.587253	0.925	0.879	1.92e-15	RPSA	5
IMPDH2	8.91e-11	0.58464	0.744	0.7	1.95e-06	IMPDH2	5
BCYRN11	9.58e-10	0.584002	0.518	0.384	2.1e-05	BCYRN1	5
RAB31	3.36e-10	0.579934	0.885	0.849	7.35e-06	RAB31	5
GPR158	1.99e-14	0.579482	0.41	0.238	4.36e-10	GPR158	5
MRPS28	3.54e-06	0.578726	0.8	0.808	0.0774238	MRPS28	5
HTRA1	1.58e-08	0.577844	0.83	0.718	0.000345027	HTRA1	5
SRI	1.68e-11	0.57761	0.993	0.993	3.68e-07	SRI	5
SLC24A3	4.85e-32	0.574947	0.475	0.202	1.06e-27	SLC24A3	5
TXNIP	1.74e-09	0.573232	0.879	0.88	3.8e-05	TXNIP	5
SYT11	1.34e-14	0.573097	0.961	0.904	2.92e-10	SYT11	5
ATP6V0E2	2.19e-18	0.57001	0.954	0.876	4.79e-14	ATP6V0E2	5
DGCR2	4.77e-24	0.569646	0.666	0.474	1.04e-19	DGCR2	5
OAT	1.41e-23	0.569239	0.787	0.62	3.09e-19	OAT	5
ARFGEF3	2.9e-24	0.569136	0.587	0.349	6.34e-20	ARFGEF3	5
MTSS1	5.95e-21	0.568806	0.659	0.461	1.3e-16	MTSS1	5
AMOTL2	5.39e-31	0.568769	0.652	0.369	1.18e-26	AMOTL2	5
GPR37L1	1.21e-10	0.562836	0.649	0.56	2.64e-06	GPR37L1	5
SLC25A18	1.21e-23	0.562787	0.397	0.188	2.64e-19	SLC25A18	5
SLC23A2	1.11e-06	0.562603	0.577	0.495	0.0242676	SLC23A2	5
GPR155	5.23e-06	0.561886	0.57	0.519	0.114472	GPR155	5
MRPL43	4.19e-19	0.561677	0.774	0.655	9.17e-15	MRPL43	5
RPS27	1.55e-23	0.561565	1	1	3.39e-19	RPS27	5
ACTR1A	1.53e-12	0.56104	0.741	0.636	3.34e-08	ACTR1A	5
MUM1	3.3e-10	0.560795	0.777	0.688	7.23e-06	MUM1	5
CRB1	1e-06	0.560105	0.469	0.385	0.0218691	CRB1	5
EIF3E	8.36e-09	0.560103	0.816	0.816	0.000182963	EIF3E	5
BCHE	4.16e-14	0.557726	0.774	0.726	9.11e-10	BCHE	5
FYN	1.52e-05	0.557625	0.833	0.853	0.332875	FYN	5
RPS26	1.14e-11	0.556503	0.97	0.953	2.5e-07	RPS26	5
TMEM59L	2.48e-25	0.556461	0.777	0.605	5.44e-21	TMEM59L	5
CISD1	7.23e-07	0.556187	0.669	0.621	0.0158198	CISD1	5
ZEB1	1.83e-11	0.554465	0.79	0.715	4.01e-07	ZEB1	5
REEP3	4.85e-11	0.554327	0.708	0.64	1.06e-06	REEP3	5
AKAP11	7.42e-10	0.551924	0.685	0.602	1.62e-05	AKAP11	5
EEF1D	8.33e-12	0.551372	0.918	0.905	1.82e-07	EEF1D	5
ATAT1	1.26e-17	0.550993	0.793	0.699	2.75e-13	ATAT1	5
CLCN3	7.99e-13	0.550401	0.83	0.731	1.75e-08	CLCN3	5
CTSO	1.24e-22	0.550282	0.643	0.459	2.71e-18	CTSO	5
KIDINS220	2.33e-16	0.550256	0.938	0.892	5.1e-12	KIDINS220	5
H1F0	1.85e-20	0.549792	0.61	0.425	4.05e-16	H1F0	5
VPS36	8.32e-09	0.549553	0.636	0.544	0.000182083	VPS36	5
KIF5C	6.27e-08	0.549415	0.698	0.616	0.00137078	KIF5C	5
DCX	1.93e-17	0.54931	0.593	0.407	4.23e-13	DCX	5
BTBD17	1.57e-19	0.548709	0.459	0.246	3.44e-15	BTBD17	5
THRA	3.08e-09	0.547852	0.623	0.519	6.73e-05	THRA	5
BCAS1	3.23e-31	0.54754	0.669	0.373	7.08e-27	BCAS1	5
TUSC3	3.82e-46	0.547162	0.397	0.113	8.36e-42	TUSC3	5
ASCL1	2.36e-07	0.544552	0.692	0.637	0.00516496	ASCL1	5
GNAI1	9.7e-50	0.544205	0.738	0.363	2.12e-45	GNAI1	5
GDAP1	1.4e-17	0.543604	0.62	0.443	3.07e-13	GDAP1	5
KHDRBS3	7.71e-15	0.542916	0.567	0.397	1.69e-10	KHDRBS3	5
UQCRB1	1.07e-11	0.542649	0.961	0.975	2.34e-07	UQCRB	5
FAM13C	8.1e-29	0.542396	0.334	0.12	1.77e-24	FAM13C	5
SCN2A	1.38e-21	0.542305	0.439	0.222	3.01e-17	SCN2A	5
ATP8A1	4.98e-63	0.54184	0.557	0.18	1.09e-58	ATP8A1	5
COLGALT2	1.35e-18	0.540181	0.534	0.334	2.96e-14	COLGALT2	5
RPS20	3.06e-12	0.539963	0.98	0.995	6.7e-08	RPS20	5
TRAF3IP2-AS1	5.7e-06	0.539416	0.633	0.6	0.124623	TRAF3IP2-AS1	5
GPR162	2.27e-08	0.538515	0.439	0.33	0.000495485	GPR162	5
NFKBIA	2.58e-06	0.538005	0.728	0.701	0.0563864	NFKBIA	5
ROBO1	4.37e-11	0.53699	0.6	0.492	9.57e-07	ROBO1	5
NTRK21	8.05e-14	0.53608	0.826	0.705	1.76e-09	NTRK2	5
SAMD8	1.52e-17	0.535332	0.675	0.491	3.34e-13	SAMD8	5
TAGLN3	4.16e-17	0.534435	0.6	0.417	9.09e-13	TAGLN3	5
UNC80	2.46e-26	0.533881	0.498	0.255	5.39e-22	UNC80	5
SLC48A1	7.26e-18	0.532154	0.682	0.479	1.59e-13	SLC48A1	5
MYT1	1e-39	0.531827	0.387	0.122	2.19e-35	MYT1	5
COMT1	2.58e-21	0.531337	0.905	0.796	5.65e-17	COMT	5
RPLP21	7.71e-22	0.531243	0.997	0.991	1.69e-17	RPLP2	5
CDC123	6.54e-11	0.529233	0.748	0.688	1.43e-06	CDC123	5
RNH1	3.22e-12	0.527946	0.898	0.828	7.05e-08	RNH1	5
CRTAC1	3.49e-49	0.527773	0.311	0.066	7.63e-45	CRTAC1	5
PCDH15	1.3e-72	0.527412	0.515	0.132	2.84e-68	PCDH15	5
PABPC1	6.61e-12	0.527022	0.928	0.923	1.45e-07	PABPC1	5
ITM2B	9.56e-29	0.525651	0.993	0.984	2.09e-24	ITM2B	5
FAM181B	1.52e-08	0.524702	0.603	0.525	0.000332326	FAM181B	5
SNHG1	1.45e-17	0.524622	0.692	0.546	3.17e-13	SNHG1	5
ZMYND11	1.37e-15	0.524064	0.61	0.442	3e-11	ZMYND11	5
RPL23	5.68e-12	0.523075	0.974	0.971	1.24e-07	RPL23	5
DSCAM	1.04e-15	0.52184	0.472	0.295	2.28e-11	DSCAM	5
EPB41L4A-AS1	1.34e-20	0.521748	0.6	0.397	2.94e-16	EPB41L4A-AS1	5
TIA1	4.47e-10	0.521228	0.82	0.766	9.78e-06	TIA1	5
TMEM144	1.7e-100	0.520952	0.81	0.309	3.71e-96	TMEM144	5
TNRC6C	1.13e-06	0.520792	0.531	0.46	0.0246811	TNRC6C	5
RPS18	1.05e-13	0.520288	0.977	0.991	2.29e-09	RPS18	5
MLLT11	7.78e-18	0.519532	0.833	0.751	1.7e-13	MLLT11	5
ATP6V0A1	1.11e-10	0.518758	0.731	0.636	2.42e-06	ATP6V0A1	5
NSD3	2.18e-09	0.518115	0.774	0.708	4.78e-05	NSD3	5
SCN3B	1.21e-16	0.517713	0.272	0.117	2.65e-12	SCN3B	5
PNISR	1.27e-13	0.517249	0.957	0.937	2.78e-09	PNISR	5
SUSD5	4.67e-67	0.5172	0.338	0.058	1.02e-62	SUSD5	5
SLC1A1	1.73e-34	0.517113	0.41	0.153	3.79e-30	SLC1A1	5
ID4	2.54e-05	0.516765	0.462	0.643	0.556003	ID4	5
ATP5C1	1.57e-17	0.516649	0.931	0.865	3.45e-13	ATP5C1	5
SUCLG1	7.44e-10	0.516396	0.807	0.765	1.63e-05	SUCLG1	5
GAREM2	1.28e-06	0.514679	0.449	0.365	0.0278962	GAREM2	5
ANKS1B	2.08e-33	0.513576	0.574	0.268	4.55e-29	ANKS1B	5
RPL22L1	1.15e-10	0.511924	0.675	0.614	2.51e-06	RPL22L1	5
ADGRL1	1.93e-07	0.51164	0.462	0.366	0.00422643	ADGRL1	5
TUBB4A	8.59e-72	0.510463	0.767	0.332	1.88e-67	TUBB4A	5
RPL26	1.89e-10	0.510368	0.967	0.988	4.13e-06	RPL26	5
RIC3	2.02e-09	0.509805	0.639	0.502	4.42e-05	RIC3	5
ATP5G2	3.47e-15	0.509737	0.97	0.969	7.59e-11	ATP5G2	5
CARNS1	1.71e-150	0.509257	0.793	0.202	3.74e-146	CARNS1	5
NDUFV3	0.00141875	0.508233	0.787	0.801	1	NDUFV3	5
LINGO1	1.01e-31	0.507812	0.423	0.166	2.2e-27	LINGO1	5
NBEA	0.000356619	0.506549	0.446	0.387	1	NBEA	5
ACBD5	8.07e-10	0.504339	0.584	0.475	1.77e-05	ACBD5	5
FAM84B1	4.29e-17	0.503344	0.57	0.378	9.39e-13	FAM84B	5
KIF2A	4.76e-15	0.501177	0.807	0.649	1.04e-10	KIF2A	5
CLTA	4.58e-09	0.500992	0.931	0.881	0.00010011	CLTA	5
MAPK10	1.97e-12	0.500911	0.57	0.433	4.3e-08	MAPK10	5
SPP1	1.61e-125	3.63678	1	0.992	3.51e-121	SPP1	6
HAMP	5.68e-121	2.75564	0.803	0.27	1.24e-116	HAMP	6
CD74	6.57e-90	2.6824	1	0.958	1.44e-85	CD74	6
FCER1G	9.28e-110	2.52677	0.975	0.702	2.03e-105	FCER1G	6
FN1	2.4e-51	2.50491	0.817	0.564	5.25e-47	FN1	6
APOC1	1.62e-74	2.49823	0.979	0.821	3.54e-70	APOC1	6
C1QB	2.43e-89	2.42886	0.937	0.681	5.32e-85	C1QB	6
LAPTM5	1.37e-100	2.37567	0.968	0.708	3.01e-96	LAPTM5	6
C3	4.59e-108	2.37403	0.954	0.618	1e-103	C3	6
HLA-DRA	1.62e-99	2.32949	0.989	0.858	3.53e-95	HLA-DRA	6
RGS1	3.61e-74	2.22528	0.94	0.696	7.89e-70	RGS1	6
HBB	5.74e-27	2.2151	0.324	0.108	1.26e-22	HBB	6
SRGN	1.53e-103	2.16389	0.958	0.704	3.35e-99	SRGN	6
HBA2	2.69e-16	2.13575	0.38	0.187	5.88e-12	HBA2	6
CXCL8	1.22e-76	2.13527	0.845	0.477	2.67e-72	CXCL8	6
FCGR3A	6.7e-118	1.99883	0.908	0.428	1.47e-113	FCGR3A	6
AIF1	3.88e-89	1.98879	0.912	0.516	8.49e-85	AIF1	6
C1QA	2.77e-97	1.98238	0.919	0.543	6.06e-93	C1QA	6
HLA-DPA1	2.01e-95	1.90009	0.93	0.524	4.39e-91	HLA-DPA1	6
ALOX5AP	1.88e-110	1.85448	0.926	0.522	4.11e-106	ALOX5AP	6
HBA1	9.08e-13	1.83973	0.278	0.129	1.99e-08	HBA1	6
CD14	9.97e-108	1.82994	0.887	0.403	2.18e-103	CD14	6
IL1B	1.59e-91	1.75214	0.838	0.407	3.48e-87	IL1B	6
FTL1	3.17e-72	1.73934	1	1	6.93e-68	FTL	6
CTSB	7.01e-74	1.72279	0.993	0.95	1.53e-69	CTSB	6
NAMPT	2.95e-59	1.71342	0.919	0.738	6.45e-55	NAMPT	6
CHI3L1	2.87e-29	1.71205	0.912	0.723	6.27e-25	CHI3L1	6
SERPINE1	1.03e-38	1.70321	0.644	0.365	2.26e-34	SERPINE1	6
SAT11	3.77e-53	1.6991	0.993	0.957	8.25e-49	SAT1	6
S100A111	1.62e-88	1.68816	0.996	0.901	3.54e-84	S100A11	6
CCL2	6.51e-61	1.68188	0.891	0.635	1.42e-56	CCL2	6
SOD2	4.62e-45	1.65125	0.94	0.799	1.01e-40	SOD2	6
FCGBP	1.33e-60	1.649	0.817	0.462	2.9e-56	FCGBP	6
ARHGDIB	1.6e-92	1.64616	0.891	0.477	3.49e-88	ARHGDIB	6
RNASET2	7.65e-58	1.63774	0.88	0.617	1.67e-53	RNASET2	6
TYROBP	4e-87	1.59717	0.912	0.537	8.75e-83	TYROBP	6
IFI30	1.51e-91	1.59383	0.923	0.523	3.29e-87	IFI30	6
RGS2	4.62e-40	1.56592	0.859	0.645	1.01e-35	RGS2	6
IGFBP71	7.87e-16	1.56439	0.704	0.539	1.72e-11	IGFBP7	6
DUSP1	8.47e-40	1.52348	0.979	0.928	1.85e-35	DUSP1	6
HLA-DPB1	7.83e-64	1.49244	0.87	0.558	1.71e-59	HLA-DPB1	6
PTPRC	1.49e-75	1.48689	0.768	0.342	3.26e-71	PTPRC	6
ZFP36	3.61e-54	1.48184	0.951	0.769	7.89e-50	ZFP36	6
TGFBI1	9.61e-70	1.47729	0.799	0.419	2.1e-65	TGFBI	6
S100A9	1.05e-71	1.47437	0.877	0.518	2.3e-67	S100A9	6
LGALS11	1.11e-54	1.46096	1	0.965	2.43e-50	LGALS1	6
GPNMB	4.76e-52	1.44057	0.764	0.398	1.04e-47	GPNMB	6
DNAJB1	1.02e-25	1.39602	0.926	0.854	2.22e-21	DNAJB1	6
ITGB2	1.71e-78	1.38402	0.824	0.416	3.74e-74	ITGB2	6
IGSF6	4.79e-66	1.38289	0.553	0.174	1.05e-61	IGSF6	6
HSPA1A	1.17e-34	1.37643	0.965	0.88	2.56e-30	HSPA1A	6
CXCL141	6.84e-46	1.36587	0.648	0.274	1.5e-41	CXCL14	6
PDPN1	7.22e-28	1.31883	0.891	0.725	1.58e-23	PDPN	6
FCGR2A	7.28e-56	1.3121	0.75	0.366	1.59e-51	FCGR2A	6
A2M	1.2e-45	1.30079	0.799	0.487	2.63e-41	A2M	6
RDH10	1.26e-32	1.27437	0.704	0.452	2.75e-28	RDH10	6
F13A1	4.77e-102	1.27167	0.63	0.156	1.04e-97	F13A1	6
NPC2	1.63e-71	1.24805	0.958	0.801	3.56e-67	NPC2	6
LST1	2.75e-52	1.24375	0.754	0.377	6.03e-48	LST1	6
EIF3M1	8.43e-11	1.24326	0.746	0.629	1.84e-06	EIF3M	6
TREM2	1.3e-55	1.24236	0.775	0.42	2.84e-51	TREM2	6
MS4A6A	1.04e-76	1.23969	0.761	0.331	2.28e-72	MS4A6A	6
MS4A7	6e-88	1.2331	0.792	0.33	1.31e-83	MS4A7	6
LOX	2.58e-34	1.23291	0.482	0.197	5.64e-30	LOX	6
CSF1R	3.08e-74	1.22813	0.827	0.422	6.73e-70	CSF1R	6
SGK1	3.06e-48	1.22501	0.912	0.705	6.7e-44	SGK1	6
NNMT1	1.89e-19	1.20235	0.606	0.392	4.14e-15	NNMT	6
SERPINA1	6.89e-83	1.18951	0.792	0.377	1.51e-78	SERPINA1	6
PLAUR	3.08e-84	1.18691	0.859	0.447	6.73e-80	PLAUR	6
CTSS	2e-73	1.18435	0.831	0.42	4.38e-69	CTSS	6
CD44	2.47e-41	1.17749	0.884	0.655	5.4e-37	CD44	6
GNG11	4.48e-42	1.13688	0.609	0.279	9.8e-38	GNG11	6
CTSC	1.39e-67	1.13404	0.884	0.529	3.04e-63	CTSC	6
ARID5B	1.48e-12	1.11657	0.757	0.633	3.23e-08	ARID5B	6
HSPA1B	8.62e-37	1.11361	0.908	0.773	1.89e-32	HSPA1B	6
MNDA	9.45e-55	1.11259	0.62	0.246	2.07e-50	MNDA	6
ARL14EP1	1.67e-11	1.11161	0.764	0.639	3.65e-07	ARL14EP	6
RCN1	2.55e-18	1.11104	0.813	0.767	5.59e-14	RCN1	6
C1R	8.05e-23	1.10632	0.736	0.557	1.76e-18	C1R	6
LYZ	6.32e-60	1.1044	0.711	0.312	1.38e-55	LYZ	6
S100A4	2.37e-60	1.10074	0.771	0.417	5.19e-56	S100A4	6
TREM1	1.26e-65	1.08737	0.606	0.206	2.76e-61	TREM1	6
BHLHE41	1.29e-25	1.08584	0.739	0.526	2.82e-21	BHLHE41	6
TMEM176B	4.7e-36	1.0814	0.856	0.629	1.03e-31	TMEM176B	6
PLEK	7.02e-68	1.07622	0.68	0.271	1.54e-63	PLEK	6
LGALS32	1.19e-29	1.07585	0.908	0.785	2.61e-25	LGALS3	6
PTGER4	1.97e-56	1.07041	0.507	0.163	4.32e-52	PTGER4	6
FYB	5.05e-47	1.06778	0.648	0.296	1.1e-42	FYB	6
TNC1	1.88e-15	1.06435	0.866	0.725	4.11e-11	TNC	6
DNAJC24	2.3e-21	1.06336	0.637	0.406	5.02e-17	DNAJC24	6
CH25H	2.56e-46	1.06162	0.574	0.233	5.6e-42	CH25H	6
HLA-DMB	4.21e-73	1.06059	0.792	0.38	9.21e-69	HLA-DMB	6
HLA-DRB1	5.03e-49	1.04384	0.789	0.446	1.1e-44	HLA-DRB1	6
CTSD	3.26e-22	1.03585	0.975	0.931	7.14e-18	CTSD	6
CEBPB	2.43e-32	1.02695	0.711	0.406	5.31e-28	CEBPB	6
ZFP36L1	1.32e-30	1.02053	0.947	0.83	2.88e-26	ZFP36L1	6
G0S2	9.07e-18	1.02047	0.644	0.411	1.98e-13	G0S2	6
EFEMP11	3.01e-11	1.01995	0.662	0.52	6.59e-07	EFEMP1	6
S100A8	9.42e-77	1.01719	0.754	0.319	2.06e-72	S100A8	6
IGFBP31	4.95e-27	1.01484	0.694	0.395	1.08e-22	IGFBP3	6
MEF2C	7.35e-15	1.01267	0.835	0.644	1.61e-10	MEF2C	6
CYBB	1.37e-86	1.00119	0.757	0.316	3e-82	CYBB	6
CYR61	5.75e-20	0.99805	0.63	0.418	1.26e-15	CYR61	6
HIPK3	9.13e-30	0.996817	0.722	0.45	2e-25	HIPK3	6
CD68	5.39e-92	0.992289	0.68	0.196	1.18e-87	CD68	6
PLIN2	5.8e-26	0.984124	0.69	0.41	1.27e-21	PLIN2	6
SPARCL11	7e-26	0.976455	0.933	0.853	1.53e-21	SPARCL1	6
KLF6	1.71e-32	0.97127	0.891	0.709	3.75e-28	KLF6	6
C1QC	3.19e-91	0.970931	0.764	0.28	6.99e-87	C1QC	6
CD53	2.24e-64	0.969791	0.739	0.344	4.9e-60	CD53	6
JUNB	9.03e-22	0.96724	0.968	0.895	1.98e-17	JUNB	6
SERPINA31	3.44e-22	0.95867	0.655	0.416	7.53e-18	SERPINA3	6
TAGLN	2.39e-08	0.958034	0.303	0.182	0.00052235	TAGLN	6
FOS	5.37e-13	0.951497	1	0.997	1.18e-08	FOS	6
RNASE1	1.13e-24	0.950055	0.704	0.459	2.46e-20	RNASE1	6
VAMP8	2.89e-75	0.943938	0.754	0.32	6.33e-71	VAMP8	6
BCL2A1	1.46e-102	0.943644	0.718	0.215	3.19e-98	BCL2A1	6
HLA-DMA	2.98e-79	0.943064	0.835	0.423	6.52e-75	HLA-DMA	6
TPT1	1.29e-19	0.938509	1	0.993	2.81e-15	TPT1	6
CEBPD	7.97e-23	0.928803	0.746	0.544	1.74e-18	CEBPD	6
CTSL	4.05e-34	0.928202	0.961	0.846	8.86e-30	CTSL	6
HCST	3.81e-69	0.926988	0.641	0.229	8.33e-65	HCST	6
OLR1	5.75e-68	0.921384	0.739	0.331	1.26e-63	OLR1	6
COL1A1	3.8e-31	0.915597	0.335	0.103	8.31e-27	COL1A1	6
COL1A2	2.88e-09	0.914381	0.447	0.297	6.29e-05	COL1A2	6
CYTOR1	8.2e-28	0.913311	0.739	0.502	1.79e-23	CYTOR	6
PTX3	1.11e-10	0.909448	0.401	0.244	2.42e-06	PTX3	6
LILRB4	2.36e-54	0.907281	0.651	0.281	5.15e-50	LILRB4	6
MSR1	6.75e-81	0.90651	0.729	0.282	1.48e-76	MSR1	6
TSC22D3	5.8e-07	0.902795	0.771	0.637	0.0126868	TSC22D3	6
TMEM52B	6.41e-58	0.901776	0.528	0.172	1.4e-53	TMEM52B	6
VSIG4	2.31e-64	0.89555	0.711	0.313	5.06e-60	VSIG4	6
TPP1	3.9e-21	0.888921	0.82	0.635	8.52e-17	TPP1	6
GADD45B	1.96e-30	0.885574	0.827	0.615	4.3e-26	GADD45B	6
GPX1	6.96e-20	0.88381	0.982	0.936	1.52e-15	GPX1	6
LOC648987	2.42e-07	0.881157	0.176	0.322	0.00530317	LOC648987	6
FCGRT	1.65e-50	0.875947	0.873	0.623	3.62e-46	FCGRT	6
DOCK8	3.14e-56	0.87479	0.592	0.218	6.88e-52	DOCK8	6
KMT2E-AS11	1.35e-06	0.869378	0.838	0.747	0.029425	KMT2E-AS1	6
MYH9	2.52e-30	0.868367	0.75	0.492	5.52e-26	MYH9	6
KLF2	1.08e-34	0.863802	0.634	0.344	2.37e-30	KLF2	6
TMSB101	1.09e-45	0.862765	1	0.999	2.4e-41	TMSB10	6
GPR183	4.53e-55	0.862285	0.676	0.317	9.9e-51	GPR183	6
PPP1R15A1	2.76e-18	0.857175	0.849	0.708	6.04e-14	PPP1R15A	6
TMEM176A	7.36e-32	0.85388	0.729	0.459	1.61e-27	TMEM176A	6
DOCK2	2.95e-33	0.853237	0.43	0.167	6.45e-29	DOCK2	6
CD83	2.53e-33	0.851203	0.764	0.48	5.54e-29	CD83	6
IFITM31	9.53e-15	0.845065	0.961	0.874	2.08e-10	IFITM3	6
LY96	1.85e-71	0.837296	0.701	0.265	4.05e-67	LY96	6
CX3CR1	4.16e-53	0.834105	0.69	0.319	9.11e-49	CX3CR1	6
FTH11	5.92e-21	0.828876	1	1	1.3e-16	FTH1	6
C1orf162	1.31e-58	0.825497	0.62	0.233	2.87e-54	C1orf162	6
PLXDC2	9.72e-42	0.823709	0.669	0.333	2.13e-37	PLXDC2	6
ICAM1	3.49e-53	0.823092	0.623	0.259	7.63e-49	ICAM1	6
SPRY11	7.14e-17	0.822899	0.785	0.575	1.56e-12	SPRY1	6
AKAP121	1.64e-06	0.822501	0.704	0.643	0.0359292	AKAP12	6
ITGAX	8.36e-88	0.820617	0.789	0.311	1.83e-83	ITGAX	6
LOC284454	5e-36	0.820112	0.641	0.317	1.09e-31	LOC284454	6
CREG1	3.97e-39	0.819458	0.785	0.49	8.69e-35	CREG1	6
IFITM2	2.61e-37	0.819414	0.761	0.499	5.7e-33	IFITM2	6
DKK1	1.71e-93	0.818686	0.285	0.023	3.75e-89	DKK1	6
FPR1	1.96e-80	0.818489	0.715	0.274	4.29e-76	FPR1	6
EMP31	1.94e-23	0.8175	0.877	0.726	4.24e-19	EMP3	6
SYNGR2	5.75e-34	0.805495	0.796	0.533	1.26e-29	SYNGR2	6
GMFG	3.79e-56	0.801808	0.599	0.228	8.28e-52	GMFG	6
PECAM1	2.96e-28	0.800954	0.433	0.189	6.47e-24	PECAM1	6
GSN	3.25e-30	0.79842	0.884	0.704	7.1e-26	GSN	6
CAPG1	2.18e-31	0.797066	0.803	0.515	4.77e-27	CAPG	6
PLSCR1	9.38e-21	0.795049	0.859	0.7	2.05e-16	PLSCR1	6
C3AR1	3.95e-63	0.791323	0.623	0.237	8.63e-59	C3AR1	6
IFI162	2.89e-13	0.788656	0.94	0.857	6.32e-09	IFI16	6
IER3	3.55e-33	0.788052	0.669	0.364	7.76e-29	IER3	6
C1S	5.71e-18	0.786591	0.577	0.374	1.25e-13	C1S	6
LMAN1	3.69e-08	0.783641	0.82	0.775	0.000806826	LMAN1	6
CSTF3	1.15e-08	0.782893	0.831	0.727	0.000250915	CSTF3	6
PSAP	1.02e-25	0.781747	0.996	0.989	2.22e-21	PSAP	6
APOE	2.04e-15	0.78117	0.923	0.832	4.47e-11	APOE	6
FCGR1A	7.83e-68	0.781043	0.627	0.225	1.71e-63	FCGR1A	6
IER2	3.73e-09	0.77596	0.926	0.846	8.15e-05	IER2	6
NDRG11	6.96e-23	0.77476	0.743	0.557	1.52e-18	NDRG1	6
ERO1A	1.68e-13	0.771728	0.62	0.438	3.68e-09	ERO1A	6
ITGB1	5.64e-13	0.771375	0.757	0.595	1.23e-08	ITGB1	6
BLNK	1.58e-32	0.770254	0.335	0.104	3.46e-28	BLNK	6
NRP21	8.36e-18	0.769206	0.577	0.37	1.83e-13	NRP2	6
LIPA	1.78e-24	0.76819	0.792	0.578	3.9e-20	LIPA	6
SLCO2B1	7.31e-74	0.764569	0.757	0.326	1.6e-69	SLCO2B1	6
SPARC1	1.15e-05	0.762029	0.954	0.963	0.25161	SPARC	6
OLFML3	3.22e-53	0.758739	0.651	0.296	7.05e-49	OLFML3	6
RASSF41	6.39e-27	0.757971	0.715	0.447	1.4e-22	RASSF4	6
INPP5D	1.29e-37	0.756942	0.528	0.222	2.82e-33	INPP5D	6
GLRX	2.41e-31	0.754643	0.771	0.484	5.26e-27	GLRX	6
FZD7	6.84e-25	0.753862	0.479	0.232	1.5e-20	FZD7	6
HCLS1	4.28e-60	0.753552	0.63	0.246	9.36e-56	HCLS1	6
GLUL1	1.43e-16	0.753224	0.996	0.979	3.14e-12	GLUL	6
CHI3L2	1.26e-12	0.751985	0.38	0.204	2.77e-08	CHI3L2	6
PABPC11	1.81e-09	0.73795	0.937	0.922	3.97e-05	PABPC1	6
FCGR2B	2.41e-41	0.736514	0.43	0.144	5.27e-37	FCGR2B	6
LYN	2.59e-45	0.736178	0.609	0.268	5.66e-41	LYN	6
EGR3	6.69e-22	0.735581	0.567	0.326	1.46e-17	EGR3	6
LCP2	2.12e-73	0.733365	0.613	0.195	4.63e-69	LCP2	6
LCP1	2.02e-55	0.729043	0.634	0.267	4.41e-51	LCP1	6
CTGF	1.56e-10	0.728344	0.493	0.333	3.42e-06	CTGF	6
CD93	1.12e-63	0.727908	0.486	0.133	2.45e-59	CD93	6
CAST	2e-09	0.727284	0.831	0.755	4.37e-05	CAST	6
NRP1	7.32e-27	0.725316	0.658	0.403	1.6e-22	NRP1	6
PNRC1	2.96e-08	0.723947	0.792	0.683	0.000648475	PNRC1	6
MAFB	5.41e-54	0.722591	0.648	0.272	1.18e-49	MAFB	6
ARPC1B	2.28e-19	0.721522	0.725	0.482	4.98e-15	ARPC1B	6
LAT2	7.11e-46	0.721209	0.595	0.246	1.56e-41	LAT2	6
STOM	7.09e-35	0.720018	0.676	0.389	1.55e-30	STOM	6
FOLR2	1.29e-70	0.719358	0.697	0.261	2.81e-66	FOLR2	6
HLA-E1	1.76e-31	0.719213	0.986	0.895	3.84e-27	HLA-E	6
MYL12A	3.55e-24	0.718829	0.951	0.835	7.76e-20	MYL12A	6
RNASE6	4.33e-61	0.716231	0.511	0.151	9.48e-57	RNASE6	6
SAMSN1	3.72e-60	0.714879	0.585	0.207	8.13e-56	SAMSN1	6
SH2B3	4.28e-18	0.713262	0.525	0.321	9.36e-14	SH2B3	6
GRN	2.56e-24	0.712457	0.908	0.794	5.59e-20	GRN	6
VIM2	4.69e-23	0.712418	0.982	0.929	1.03e-18	VIM	6
TMIGD3	3.58e-57	0.711319	0.581	0.202	7.83e-53	TMIGD3	6
CLIC11	2.96e-22	0.710286	0.937	0.811	6.47e-18	CLIC1	6
DAB2	5.73e-37	0.709885	0.567	0.263	1.25e-32	DAB2	6
TGFBR1	2.34e-18	0.704431	0.722	0.512	5.12e-14	TGFBR1	6
CLEC2B	1.38e-76	0.703721	0.606	0.174	3.02e-72	CLEC2B	6
MFSD1	1.37e-24	0.702363	0.87	0.646	2.99e-20	MFSD1	6
NR4A2	5.22e-42	0.701902	0.609	0.279	1.14e-37	NR4A2	6
SLC2A5	2.5e-38	0.699653	0.592	0.275	5.48e-34	SLC2A5	6
TIMP12	1.64e-09	0.697367	0.958	0.868	3.59e-05	TIMP1	6
ASAH1	9.74e-16	0.694333	0.933	0.871	2.13e-11	ASAH1	6
C1orf54	4.92e-15	0.691417	0.63	0.449	1.08e-10	C1orf54	6
HSPA6	8.71e-105	0.690379	0.658	0.161	1.91e-100	HSPA6	6
HBEGF	4.1e-36	0.68779	0.662	0.363	8.98e-32	HBEGF	6
MGAT1	1.06e-19	0.685293	0.827	0.603	2.33e-15	MGAT1	6
ENG	1.57e-48	0.684486	0.574	0.221	3.42e-44	ENG	6
HTRA11	9.38e-10	0.683818	0.824	0.719	2.05e-05	HTRA1	6
BIN1	1.26e-10	0.683546	0.658	0.494	2.76e-06	BIN1	6
FAM20C	2.05e-16	0.68	0.75	0.598	4.48e-12	FAM20C	6
SLC2A3	4.51e-40	0.678635	0.722	0.403	9.88e-36	SLC2A3	6
ABCA1	9.19e-19	0.677114	0.859	0.718	2.01e-14	ABCA1	6
RGS10	2.51e-25	0.67682	0.577	0.339	5.49e-21	RGS10	6
LPAR6	1.15e-33	0.676533	0.662	0.353	2.52e-29	LPAR6	6
TMEM165	2.22e-12	0.674394	0.732	0.641	4.85e-08	TMEM165	6
CD69	4.65e-60	0.673905	0.609	0.234	1.02e-55	CD69	6
POSTN1	0.000480099	0.672159	0.254	0.18	1	POSTN	6
PKM	3.78e-13	0.671904	0.954	0.962	8.28e-09	PKM	6
BTG1	1.3e-06	0.67151	0.817	0.711	0.0283287	BTG1	6
IGFBP6	6.65e-32	0.669618	0.327	0.099	1.45e-27	IGFBP6	6
SPOCD1	1.12e-30	0.668102	0.496	0.222	2.45e-26	SPOCD1	6
HSP90AA1	3.56e-06	0.667516	1	0.999	0.077918	HSP90AA1	6
ELP41	3.61e-16	0.664014	0.602	0.376	7.9e-12	ELP4	6
PIK3AP1	1.34e-36	0.662573	0.398	0.132	2.93e-32	PIK3AP1	6
FOSB	5.64e-13	0.661932	0.761	0.602	1.23e-08	FOSB	6
SH3BGRL31	7.15e-10	0.657595	0.972	0.958	1.56e-05	SH3BGRL3	6
MCL1	1.41e-18	0.657453	0.901	0.786	3.08e-14	MCL1	6
TGFBR2	9.18e-61	0.655704	0.609	0.226	2.01e-56	TGFBR2	6
CSRP2	4.86e-09	0.653467	0.644	0.499	0.000106364	CSRP2	6
TNFAIP2	3.37e-14	0.652836	0.468	0.285	7.36e-10	TNFAIP2	6
SLC11A1	3.05e-64	0.651752	0.655	0.243	6.67e-60	SLC11A1	6
P2RY12	3.07e-24	0.651397	0.447	0.214	6.71e-20	P2RY12	6
LY86	7.9e-77	0.648743	0.577	0.158	1.73e-72	LY86	6
CD59	2.61e-10	0.647832	0.901	0.883	5.7e-06	CD59	6
NPL	9.96e-16	0.647203	0.507	0.294	2.18e-11	NPL	6
TRIB1	1.11e-35	0.64712	0.588	0.278	2.43e-31	TRIB1	6
BGN	2.44e-09	0.641203	0.401	0.248	5.33e-05	BGN	6
VEGFA2	5.96e-13	0.639388	0.856	0.771	1.3e-08	VEGFA	6
DOCK4	1.46e-15	0.63772	0.662	0.464	3.18e-11	DOCK4	6
AHNAK2	5.47e-25	0.633534	0.37	0.15	1.2e-20	AHNAK2	6
ADAM28	1.95e-57	0.633223	0.595	0.213	4.26e-53	ADAM28	6
TMBIM4	3.44e-07	0.630416	0.905	0.83	0.00751424	TMBIM4	6
CYFIP1	2.37e-20	0.630175	0.817	0.66	5.19e-16	CYFIP1	6
OAZ1	2.47e-25	0.628468	0.996	0.989	5.4e-21	OAZ1	6
IFITM1	2.44e-23	0.627186	0.479	0.235	5.33e-19	IFITM1	6
KCTD12	3.05e-36	0.6224	0.806	0.507	6.68e-32	KCTD12	6
CHCHD7	3.72e-20	0.622115	0.75	0.517	8.13e-16	CHCHD7	6
WWTR1	3.79e-13	0.617871	0.662	0.498	8.29e-09	WWTR1	6
LGMN	4.53e-21	0.616963	0.87	0.692	9.91e-17	LGMN	6
DHRS7	2.01e-19	0.616895	0.88	0.75	4.4e-15	DHRS7	6
SERPING1	4.05e-18	0.616516	0.592	0.392	8.87e-14	SERPING1	6
TNFRSF1B	8.09e-70	0.616494	0.595	0.186	1.77e-65	TNFRSF1B	6
PODXL	1.73e-07	0.616163	0.553	0.431	0.0037785	PODXL	6
TPM4	0.00011115	0.616153	0.82	0.784	1	TPM4	6
YWHAH	7.39e-23	0.61429	0.849	0.631	1.62e-18	YWHAH	6
EMP1	5.33e-22	0.613861	0.69	0.46	1.17e-17	EMP1	6
CD632	1.51e-16	0.611958	1	0.99	3.31e-12	CD63	6
PADI2	1.34e-11	0.611221	0.553	0.396	2.93e-07	PADI2	6
INAFM1	2.81e-18	0.610445	0.648	0.446	6.15e-14	INAFM1	6
NFKBIA1	5.27e-15	0.606542	0.831	0.692	1.15e-10	NFKBIA	6
MVP	6.09e-37	0.606436	0.577	0.268	1.33e-32	MVP	6
S100A61	5.96e-12	0.605481	0.975	0.956	1.3e-07	S100A6	6
UBC	6.12e-16	0.602458	0.996	0.992	1.34e-11	UBC	6
APBB1IP	1.88e-29	0.599606	0.451	0.194	4.11e-25	APBB1IP	6
LITAF	2.51e-10	0.597231	0.908	0.771	5.49e-06	LITAF	6
RPS4Y1	1.69e-13	0.597087	0.771	0.646	3.7e-09	RPS4Y1	6
SERPINH11	2.9e-12	0.59574	0.673	0.496	6.34e-08	SERPINH1	6
WARS	4.53e-11	0.594498	0.743	0.61	9.9e-07	WARS	6
DCBLD2	2.06e-08	0.591134	0.542	0.432	0.000451406	DCBLD2	6
HOPX3	6.13e-17	0.591002	0.877	0.611	1.34e-12	HOPX	6
IQGAP1	2.99e-22	0.590416	0.81	0.59	6.53e-18	IQGAP1	6
AP1B1	1.59e-14	0.590312	0.715	0.532	3.47e-10	AP1B1	6
NR4A1	2.13e-22	0.58857	0.665	0.44	4.67e-18	NR4A1	6
CD86	5.07e-67	0.588538	0.511	0.137	1.11e-62	CD86	6
EVI2B	6.42e-50	0.587683	0.546	0.206	1.4e-45	EVI2B	6
PICALM	1.82e-15	0.586905	0.799	0.639	3.97e-11	PICALM	6
CTSH	2.98e-36	0.58663	0.602	0.289	6.52e-32	CTSH	6
CD163	1.41e-70	0.586073	0.658	0.258	3.07e-66	CD163	6
VMP11	7.02e-16	0.585911	0.894	0.817	1.54e-11	VMP1	6
PLXND1	1.62e-22	0.584728	0.514	0.274	3.54e-18	PLXND1	6
TFPI	3.25e-30	0.584527	0.44	0.177	7.1e-26	TFPI	6
HSPB12	1.04e-08	0.584437	0.996	0.955	0.000228469	HSPB1	6
ADAP2	8.83e-34	0.584035	0.401	0.141	1.93e-29	ADAP2	6
BAG3	7.67e-29	0.583669	0.518	0.241	1.68e-24	BAG3	6
HERPUD1	9.46e-11	0.583599	0.866	0.752	2.07e-06	HERPUD1	6
RPL281	7.19e-16	0.583153	0.979	0.957	1.57e-11	RPL28	6
RNF213	9.25e-07	0.582941	0.746	0.617	0.0202338	RNF213	6
ADAM8	7.54e-61	0.579758	0.451	0.113	1.65e-56	ADAM8	6
STK4	5.56e-05	0.57961	0.585	0.461	1	STK4	6
ELL2	4.88e-26	0.579395	0.57	0.307	1.07e-21	ELL2	6
SORL1	7.95e-11	0.576761	0.803	0.651	1.74e-06	SORL1	6
RAP1A	8.9e-12	0.576583	0.732	0.58	1.95e-07	RAP1A	6
CREB3L2	8.92e-13	0.575267	0.528	0.354	1.95e-08	CREB3L2	6
ATF3	3.87e-15	0.57524	0.651	0.454	8.47e-11	ATF3	6
LHFPL2	1.13e-21	0.575164	0.599	0.35	2.48e-17	LHFPL2	6
ACTR2	1.19e-14	0.574386	0.88	0.728	2.61e-10	ACTR2	6
ATP6V1B2	1.97e-15	0.572336	0.845	0.68	4.31e-11	ATP6V1B2	6
C4orf3	2.69e-11	0.570594	0.937	0.925	5.89e-07	C4orf3	6
JUND	0.00475641	0.567624	0.806	0.757	1	JUND	6
CASP1	1.41e-23	0.566352	0.595	0.328	3.09e-19	CASP1	6
C5AR1	1.55e-40	0.566285	0.606	0.281	3.39e-36	C5AR1	6
RGCC1	6.37e-12	0.565123	0.662	0.452	1.39e-07	RGCC	6
TSPO1	1.69e-22	0.563535	0.842	0.64	3.69e-18	TSPO	6
QSER1	2.13e-09	0.563352	0.704	0.56	4.66e-05	QSER1	6
DCN	8.03e-16	0.562868	0.268	0.107	1.76e-11	DCN	6
PFKFB3	1.31e-21	0.560659	0.746	0.521	2.88e-17	PFKFB3	6
PALD1	3.71e-10	0.560458	0.275	0.142	8.12e-06	PALD1	6
IL13RA1	2.1e-25	0.55834	0.676	0.413	4.59e-21	IL13RA1	6
FGL2	1.42e-40	0.556835	0.496	0.192	3.1e-36	FGL2	6
XBP1	1.68e-19	0.554644	0.62	0.377	3.68e-15	XBP1	6
TACC1	1.82e-17	0.554141	0.813	0.615	3.99e-13	TACC1	6
VTRNA2-1	1.86e-35	0.553274	0.496	0.211	4.07e-31	VTRNA2-1	6
MSN	3.57e-07	0.552993	0.838	0.745	0.0078039	MSN	6
AHR	8.72e-32	0.551379	0.602	0.309	1.91e-27	AHR	6
MYDGF	6.25e-08	0.551335	0.951	0.914	0.00136798	MYDGF	6
GOLGA4	0.000159396	0.5464	0.799	0.755	1	GOLGA4	6
LRP10	7.98e-14	0.544508	0.69	0.532	1.75e-09	LRP10	6
NFKBIZ	3.15e-32	0.544337	0.687	0.391	6.88e-28	NFKBIZ	6
PMEPA1	5.2e-05	0.543916	0.479	0.391	1	PMEPA1	6
CALD11	2.61e-05	0.541525	0.901	0.877	0.569847	CALD1	6
TLR4	9.21e-09	0.540338	0.373	0.232	0.000201514	TLR4	6
CYBA1	3.11e-32	0.537597	0.609	0.323	6.8e-28	CYBA	6
S100A101	3.51e-14	0.53704	0.926	0.831	7.68e-10	S100A10	6
HSPA51	4.17e-05	0.5355	0.954	0.949	0.911469	HSPA5	6
CSF3R	3.95e-35	0.534826	0.574	0.27	8.65e-31	CSF3R	6
IL10RA	3.35e-40	0.534147	0.44	0.147	7.33e-36	IL10RA	6
MS4A4A	1.83e-82	0.532105	0.592	0.164	4.01e-78	MS4A4A	6
ALG2	1.18e-07	0.530718	0.574	0.448	0.00257758	ALG2	6
CD99	1.16e-11	0.529973	0.81	0.733	2.53e-07	CD99	6
CLIP1	0.000137148	0.527728	0.662	0.599	1	CLIP1	6
EPAS11	6.53e-11	0.524833	0.553	0.4	1.43e-06	EPAS1	6
IER5	2.8e-08	0.524391	0.715	0.585	0.000613199	IER5	6
TMBIM1	3.49e-40	0.524244	0.715	0.382	7.63e-36	TMBIM1	6
FILIP1L	5.66e-23	0.523677	0.405	0.176	1.24e-18	FILIP1L	6
TPST1	3.19e-07	0.523289	0.754	0.673	0.00697443	TPST1	6
PTPRE	3.24e-10	0.522417	0.687	0.495	7.08e-06	PTPRE	6
SQRDL	2.93e-33	0.521585	0.482	0.2	6.41e-29	SQRDL	6
GBP2	4.52e-32	0.520632	0.574	0.273	9.88e-28	GBP2	6
GSTO1	1.42e-06	0.520405	0.803	0.683	0.0310876	GSTO1	6
TNFRSF1A	1.17e-17	0.520222	0.81	0.619	2.55e-13	TNFRSF1A	6
SOCS3	4.98e-22	0.519072	0.669	0.44	1.09e-17	SOCS3	6
VSIR	1.44e-26	0.517244	0.539	0.269	3.16e-22	VSIR	6
ABI3	1.17e-58	0.51563	0.479	0.138	2.56e-54	ABI3	6
ITM2B1	5.27e-09	0.51362	0.996	0.984	0.000115299	ITM2B	6
CD84	2.15e-38	0.512715	0.486	0.194	4.7e-34	CD84	6
REXO2	1.67e-07	0.511622	0.761	0.698	0.00364224	REXO2	6
ARID5A	6.92e-28	0.510217	0.634	0.362	1.51e-23	ARID5A	6
GIMAP4	6.62e-24	0.509104	0.292	0.104	1.45e-19	GIMAP4	6
FMNL1	2.74e-49	0.508816	0.482	0.152	6e-45	FMNL1	6
APOL2	2.23e-15	0.505645	0.518	0.31	4.89e-11	APOL2	6
GPR34	1.64e-33	0.502697	0.585	0.292	3.58e-29	GPR34	6
SQSTM11	4.08e-09	0.502419	0.915	0.899	8.92e-05	SQSTM1	6
UGCG	6.93e-08	0.502156	0.595	0.484	0.00151573	UGCG	6
TCP11L1	3.68e-25	0.501138	0.401	0.164	8.05e-21	TCP11L1	6
TMEM1581	6.89e-09	0.501096	0.655	0.508	0.000150777	TMEM158	6
TMEM35B1	4.05e-09	0.50076	0.62	0.478	8.86e-05	TMEM35B	6
EVI2A	8.34e-38	0.500471	0.697	0.368	1.82e-33	EVI2A	6
BCAS11	6.35e-80	2.07081	0.859	0.368	1.39e-75	BCAS1	7
PLP11	8.4e-56	2.01532	0.986	0.906	1.84e-51	PLP1	7
CLDN11	4.02e-64	1.91403	0.832	0.432	8.8e-60	CLDN11	7
MBP1	2.58e-31	1.71953	0.873	0.716	5.65e-27	MBP	7
CNP1	5.58e-39	1.58812	0.959	0.912	1.22e-34	CNP	7
SIRT21	1.46e-28	1.45908	0.936	0.835	3.19e-24	SIRT2	7
SLC44A1	1.29e-34	1.42432	0.945	0.868	2.82e-30	SLC44A1	7
PFN2	8.6e-58	1.40438	0.977	0.836	1.88e-53	PFN2	7
SOX41	4.2e-48	1.36258	0.995	0.943	9.18e-44	SOX4	7
APOD1	3.59e-54	1.33904	0.914	0.614	7.85e-50	APOD	7
COL11A1	1.19e-80	1.27813	0.705	0.183	2.61e-76	COL11A1	7
DCT	2.84e-13	1.25605	0.332	0.158	6.22e-09	DCT	7
MEG3	3.37e-44	1.23761	0.936	0.534	7.38e-40	MEG3	7
SCRG11	2.78e-19	1.21063	0.973	0.951	6.09e-15	SCRG1	7
SOX2-OT	3.48e-24	1.17675	0.973	0.902	7.62e-20	SOX2-OT	7
ERBB3	7.32e-59	1.16477	0.709	0.271	1.6e-54	ERBB3	7
GPR171	3.58e-46	1.13575	0.5	0.151	7.83e-42	GPR17	7
SOX10	9.61e-72	1.1316	0.709	0.237	2.1e-67	SOX10	7
SERINC51	2.98e-43	1.12566	0.841	0.535	6.51e-39	SERINC5	7
GOLIM4	1.27e-27	1.05873	0.941	0.861	2.78e-23	GOLIM4	7
LSAMP	7.17e-35	1.055	0.936	0.803	1.57e-30	LSAMP	7
PTMA	1.3e-45	1.05324	1	0.998	2.85e-41	PTMA	7
RHOBTB3	1.52e-12	0.99493	0.864	0.797	3.33e-08	RHOBTB3	7
GNB4	3.43e-28	0.982374	0.855	0.688	7.51e-24	GNB4	7
TNS3	3.51e-38	0.980353	0.695	0.346	7.67e-34	TNS3	7
SNX221	3.09e-36	0.964116	0.618	0.268	6.76e-32	SNX22	7
S100B1	3.93e-22	0.944575	1	0.993	8.59e-18	S100B	7
44811	3.29e-42	0.939537	1	0.995	7.2e-38	44811	7
ANP32B	4.52e-20	0.924336	0.914	0.832	9.89e-16	ANP32B	7
CNPY2	3.97e-28	0.91013	0.955	0.933	8.68e-24	CNPY2	7
PKP4	4.35e-29	0.905072	0.714	0.438	9.52e-25	PKP4	7
LMF11	1.23e-15	0.903532	0.845	0.715	2.7e-11	LMF1	7
CDKN2A1	4.63e-32	0.899401	0.955	0.571	1.01e-27	CDKN2A	7
PTGDS1	6.03e-18	0.891363	0.814	0.681	1.32e-13	PTGDS	7
RAB33A	4.87e-51	0.881921	0.7	0.298	1.07e-46	RAB33A	7
TUBB4A1	9.69e-33	0.874952	0.655	0.352	2.12e-28	TUBB4A	7
UGT81	3.48e-32	0.871377	0.686	0.376	7.61e-28	UGT8	7
[truncated: 2,601 more rows]
